# Supplementary material for: Ethyl 7-(4-bromo­phen­yl)-5-trifluoro­methyl-4,7-dihydro­tetra­zolo[1,5-a]pyrimidine-6-carboxyl­ate
Source: Acta Crystallogr Sect E Struct Rep Online. 2010 Aug 28;66(Pt 9):o2421. doi: 10.1107/S1600536810033842 (PMC3008060; doi:10.1107/S1600536810033842)
Supplement: Supplementary file 2 [file e-66-o2421-Isup2.hkl]

# 
# h,k,l, Fc-squared, Fo-squared, sigma(Fo-squared) and status flag 
# 
data_I
_shelx_title ' SHELXL1 in P2(1)/c' 
_shelx_refln_list_code          4 
_shelx_F_calc_maximum      163.34 
_exptl_crystal_F_000       832.00 
_reflns_d_resolution_high  0.7603 
 
loop_ 
 _symmetry_equiv_pos_as_xyz 
 'x, y, z' 
 '-x, y+1/2, -z+1/2' 
 '-x, -y, -z' 
 'x, -y-1/2, z-1/2' 
 
_cell_length_a    18.7734 
_cell_length_b    10.4716 
_cell_length_c     7.8700 
_cell_angle_alpha  90.000 
_cell_angle_beta   92.273 
_cell_angle_gamma  90.000 
 
_shelx_F_squared_multiplier     1.000 
 
loop_ 
 _refln_index_h 
 _refln_index_k 
 _refln_index_l 
 _refln_F_squared_calc 
 _refln_F_squared_meas 
 _refln_F_squared_sigma 
 _refln_observed_status 
   2   0   0     3289.08     2844.10     63.72 o 
   3   0   0     5273.24     5118.09     57.83 o 
   4   0   0      506.78      505.97     13.02 o 
   5   0   0     4294.07     3984.81     48.25 o 
   6   0   0       54.29       57.75      6.38 o 
   7   0   0     1859.33     1778.63     37.91 o 
   8   0   0     1980.02     2129.45     35.93 o 
   9   0   0      703.34      869.25     38.13 o 
  10   0   0      538.47      705.63     31.92 o 
  11   0   0    10199.44    10389.51    158.24 o 
  12   0   0     1356.72     1393.16     62.25 o 
  13   0   0     3002.18     2889.07    122.36 o 
  14   0   0     9127.84     8880.11    359.03 o 
  15   0   0    10752.58    10825.93    482.50 o 
  16   0   0     3285.48     3502.29    184.91 o 
  17   0   0     4209.15     4299.33    226.04 o 
  18   0   0       91.32       76.55     57.88 o 
  19   0   0     4928.40     5319.95    250.51 o 
  20   0   0     1083.12     1097.26     85.39 o 
  21   0   0       32.82       18.68     33.08 o 
  22   0   0      120.28       83.43     63.20 o 
  23   0   0      278.96      312.22     96.42 o 
  24   0   0      181.94      134.46    137.82 o 
   1   1   0     1380.75     1300.85     23.82 o 
   2   1   0     3824.75     3632.35     57.24 o 
   3   1   0    10577.74     9720.41    210.26 o 
   4   1   0      362.39      392.05     10.32 o 
   5   1   0    22923.16    23707.93   1901.69 o 
   6   1   0     8018.47     8108.11    105.75 o 
   7   1   0    10295.26     9788.67    112.99 o 
   8   1   0    12271.53    11849.19    180.30 o 
   9   1   0     6027.73     5760.30    116.54 o 
  10   1   0     4871.55     4795.25    122.99 o 
  11   1   0     7123.26     7161.87    190.82 o 
  12   1   0     2341.01     2451.02     74.71 o 
  13   1   0     3154.14     3292.85     95.34 o 
  14   1   0      879.83      856.98     48.53 o 
  15   1   0        1.50        3.91      6.27 o 
  16   1   0      184.46      205.43     26.62 o 
  17   1   0      454.51      437.37     39.53 o 
  18   1   0       77.68       63.76     35.92 o 
  19   1   0     1611.06     1672.12     82.10 o 
  20   1   0     1422.60     1576.25     85.82 o 
  21   1   0      891.76      974.19     75.40 o 
  22   1   0     3302.45     3683.15    117.03 o 
  23   1   0      421.20      445.18     56.08 o 
  24   1   0     1401.70     1391.45    125.25 o 
   0   2   0     1069.37     1031.87     16.82 o 
   1   2   0    11920.97    11031.06    342.47 o 
   3   2   0    10036.58     9391.70    136.17 o 
   4   2   0     4599.93     4344.84     38.28 o 
   5   2   0     5209.42     4927.40     75.77 o 
   6   2   0     6196.72     6132.00     78.42 o 
   7   2   0      168.16      169.81      6.27 o 
   8   2   0     2606.75     2664.55     46.68 o 
   9   2   0     8037.51     8297.90    125.57 o 
  10   2   0      484.87      513.06     24.85 o 
  11   2   0     2090.25     1900.52     70.65 o 
  12   2   0     2242.43     2278.87     66.29 o 
  13   2   0     6231.39     6261.90    281.50 o 
  14   2   0     5967.84     6143.45    198.48 o 
  15   2   0     2386.20     2510.75     79.75 o 
  16   2   0     1299.20     1346.81     76.24 o 
  17   2   0     4307.07     4600.54    246.68 o 
  18   2   0     3138.38     3067.68    112.54 o 
  19   2   0     1411.85     1466.00     98.78 o 
  20   2   0      937.85      949.52     74.19 o 
  21   2   0     1636.81     1510.59    120.26 o 
  22   2   0       57.70       78.33     46.94 o 
  23   2   0        3.27        7.05     22.98 o 
  24   2   0      174.02      134.69     86.81 o 
   1   3   0     4591.57     4235.26     35.11 o 
   2   3   0     5003.87     4813.71     56.46 o 
   3   3   0     4392.92     4361.14     53.58 o 
   4   3   0     1958.02     1857.93     24.49 o 
   5   3   0     2361.14     2292.53     31.09 o 
   6   3   0    19030.79    17597.02    548.25 o 
   7   3   0     3486.10     3735.33    103.75 o 
   8   3   0    16533.66    15844.94    537.69 o 
   9   3   0     5630.60     5857.83    116.78 o 
  10   3   0     4916.75     4797.80    147.08 o 
  11   3   0     3437.84     3293.66    110.33 o 
  12   3   0     2492.32     2358.23    130.81 o 
  13   3   0     2879.16     2853.64    177.24 o 
  14   3   0      305.49      295.20     27.87 o 
  15   3   0     1337.59     1321.52     90.40 o 
  16   3   0      221.59      213.18     37.04 o 
  17   3   0      669.69      635.87     50.23 o 
  18   3   0       52.14       69.31     30.07 o 
  19   3   0      371.65      378.88     41.41 o 
  20   3   0     2011.23     2004.03    123.07 o 
  21   3   0      975.40     1056.24     86.99 o 
  22   3   0     1341.31     1343.39    106.70 o 
  23   3   0     1749.31     1794.37    152.50 o 
  24   3   0     1534.21     1586.29    102.01 o 
   0   4   0    12333.43    11617.52    276.53 o 
   1   4   0    13529.06    12368.90    195.21 o 
   2   4   0     3509.19     3260.22     54.80 o 
   3   4   0     6892.73     6489.66     83.14 o 
   4   4   0     2815.01     2735.63     59.59 o 
   5   4   0    10193.52    10138.88    137.15 o 
   6   4   0      430.59      430.99     16.96 o 
   7   4   0        7.03        8.20      4.40 o 
   8   4   0        0.29        5.84      5.89 o 
   9   4   0     3652.24     3873.48     79.73 o 
  10   4   0       23.29       30.93     10.43 o 
  11   4   0     3422.60     3449.50     99.00 o 
  12   4   0     1785.23     2055.82     88.65 o 
  13   4   0     1643.01     1592.97    108.55 o 
  14   4   0     3675.58     3629.23    201.73 o 
  15   4   0     2295.51     2292.08    204.23 o 
  16   4   0     6567.49     6323.33    504.87 o 
  17   4   0     2022.95     2102.35    189.84 o 
  18   4   0     1847.54     2009.95    140.11 o 
  19   4   0     1642.92     1712.90    176.44 o 
  20   4   0      628.49      647.16     82.17 o 
  21   4   0      223.13      239.56     61.44 o 
  22   4   0        5.86       13.08     15.15 o 
  23   4   0       13.12       16.61     24.65 o 
   1   5   0      139.13      124.82     10.02 o 
   2   5   0     1646.18     1793.65     23.86 o 
   3   5   0     8437.92     8195.89    145.95 o 
   4   5   0     6519.20     6627.92     86.12 o 
   5   5   0     2794.33     2688.02     58.35 o 
   6   5   0     6059.96     5882.95     61.26 o 
   7   5   0     6279.99     5695.61    100.81 o 
   8   5   0     7708.56     7686.75    129.43 o 
   9   5   0     2404.56     2401.95     52.70 o 
  10   5   0     2692.25     2713.47     74.99 o 
  11   5   0     4402.22     4591.27     92.45 o 
  12   5   0      731.03      776.82     35.72 o 
  13   5   0     1677.02     1765.26     72.50 o 
  14   5   0      319.76      323.56     34.43 o 
  15   5   0       32.02       33.64     19.67 o 
  16   5   0      532.51      543.99     41.80 o 
  17   5   0       96.73      116.50     37.08 o 
  18   5   0     1168.90     1038.11    122.13 o 
  19   5   0      927.13      815.60     92.12 o 
  20   5   0      863.63      905.98    115.22 o 
  21   5   0     1080.40     1110.79    120.98 o 
  22   5   0     1701.85     1666.86    177.05 o 
   0   6   0     5986.61     5421.20    295.67 o 
   1   6   0     2692.39     2408.58     48.46 o 
   2   6   0     6632.58     6290.25    156.52 o 
   3   6   0     6115.39     5953.22     88.73 o 
   4   6   0      787.33      743.29     33.21 o 
   5   6   0     3265.23     3225.53    103.56 o 
   6   6   0        8.27       15.62     11.29 o 
   7   6   0     2278.42     2245.98     78.85 o 
   8   6   0      407.51      362.45     23.28 o 
   9   6   0      283.50      297.99     16.38 o 
  10   6   0      802.74      816.09     39.37 o 
  11   6   0      862.75      940.12     47.45 o 
  12   6   0     2674.01     2803.15     94.62 o 
  13   6   0     1350.95     1411.31     60.55 o 
  14   6   0     3932.79     4078.80    309.47 o 
  15   6   0      359.48      389.60     39.78 o 
  16   6   0     3730.96     3845.91    331.63 o 
  17   6   0      653.13      680.25     71.63 o 
  18   6   0     2027.57     1980.64    227.49 o 
  19   6   0     1534.75     1359.66    168.70 o 
  20   6   0       35.25       22.57     30.26 o 
  21   6   0      785.69      723.77     93.34 o 
  22   6   0      221.60      185.12     96.29 o 
   1   7   0     1080.99     1087.34     31.19 o 
   2   7   0      146.13      138.63     22.80 o 
   3   7   0      609.27      576.81     28.81 o 
   4   7   0      918.36      876.60     45.28 o 
   5   7   0     2235.26     2154.36     73.41 o 
   6   7   0     6923.29     6724.36    205.77 o 
   7   7   0     2551.54     2503.60     59.31 o 
   8   7   0     4488.85     4383.44     86.61 o 
   9   7   0     4238.79     4174.58    163.13 o 
  10   7   0     1385.27     1426.85     61.27 o 
  11   7   0     2837.37     2974.93    134.59 o 
  12   7   0      107.13       84.02     22.96 o 
  13   7   0      985.84     1075.29     50.64 o 
  14   7   0      812.84      811.99     38.71 o 
  15   7   0      121.54      120.82     34.50 o 
  16   7   0      239.69      225.72     62.52 o 
  17   7   0      311.28      292.95     68.83 o 
  18   7   0       31.35       22.98     27.32 o 
  19   7   0     1274.44     1204.80    123.70 o 
  20   7   0      112.40       64.10     50.50 o 
  21   7   0     1495.98     1337.75    320.63 o 
   0   8   0     1370.37     1299.06     84.56 o 
   1   8   0     3929.01     3717.63    109.15 o 
   2   8   0     2448.16     2337.38     75.26 o 
   3   8   0     2389.86     2375.69     55.67 o 
   4   8   0     1447.90     1451.07     65.20 o 
   5   8   0     1528.08     1471.91     58.34 o 
   6   8   0       76.52       68.61     24.15 o 
   7   8   0       97.29       98.58     24.53 o 
   8   8   0       41.27       39.04     17.31 o 
   9   8   0      467.97      472.00     20.93 o 
  10   8   0     1513.96     1484.06     71.02 o 
  11   8   0      953.86      997.77     47.41 o 
  12   8   0      897.07      936.14     51.30 o 
  13   8   0     1312.75     1304.88     91.78 o 
  14   8   0      917.13     1023.91     76.44 o 
  15   8   0     1293.67     1360.56    115.16 o 
  16   8   0     1913.83     1896.74    182.24 o 
  17   8   0      675.78      704.49     68.91 o 
  18   8   0      727.47      876.65    116.97 o 
  19   8   0      371.59      434.35     76.53 o 
  20   8   0      425.62      354.81    139.50 o 
   1   9   0     1110.28     1045.41     35.19 o 
   2   9   0       96.58       94.36     39.14 o 
   3   9   0     2968.07     2803.85     91.44 o 
   4   9   0     2100.32     1992.27     75.57 o 
   5   9   0     1965.51     1880.66     77.51 o 
   6   9   0     1009.67      954.37     39.31 o 
   7   9   0       83.49       98.65     38.95 o 
   8   9   0     1603.93     1637.04     70.63 o 
   9   9   0      567.59      605.98     26.37 o 
  10   9   0     3413.97     3476.52    202.53 o 
  11   9   0     1130.11     1147.11     51.39 o 
  12   9   0     1278.14     1261.65     97.82 o 
  13   9   0      144.03      128.86     51.16 o 
  14   9   0       92.44      107.42     34.29 o 
  15   9   0       34.37       25.13     22.00 o 
  16   9   0      106.04       74.49     41.50 o 
  17   9   0      348.15      366.81     63.54 o 
  18   9   0      337.25      342.15     80.88 o 
   0  10   0     1809.52     1751.35    202.19 o 
   1  10   0     1582.05     1510.62     50.99 o 
   2  10   0     1474.71     1426.22     50.68 o 
   3  10   0      641.00      608.98     33.65 o 
   4  10   0      158.84      154.11     37.80 o 
   5  10   0     1627.75     1614.57     56.96 o 
   6  10   0      359.39      309.06     27.48 o 
   7  10   0      267.85      231.46     25.47 o 
   8  10   0      295.95      294.25     28.81 o 
   9  10   0      965.62      874.87     51.63 o 
  10  10   0       28.57       16.15     13.27 o 
  11  10   0      606.63      576.30     37.41 o 
  12  10   0      707.92      578.95     66.77 o 
  13  10   0      269.28      257.42     60.48 o 
  14  10   0      869.65      904.77    121.15 o 
  15  10   0      624.01      678.00     75.63 o 
  16  10   0     1270.60     1434.47    185.35 o 
   1  11   0        7.43        3.26     11.19 o 
   2  11   0       45.05       38.08     18.21 o 
   3  11   0      969.12      918.13     40.98 o 
   4  11   0      193.58      156.87     24.25 o 
   5  11   0      323.90      301.32     26.84 o 
   6  11   0     1391.23     1353.62     67.33 o 
   7  11   0      526.23      481.34     28.62 o 
   8  11   0      888.75      830.21     54.20 o 
   9  11   0      853.11      901.88     54.83 o 
  10  11   0      937.77      884.04     79.79 o 
  11  11   0      232.16      199.44     87.07 o 
  12  11   0       70.43       72.85     68.09 o 
  13  11   0      254.17      305.73     64.06 o 
  14  11   0        3.50        0.84     37.01 o 
   0  12   0      869.58      888.56     81.72 o 
   1  12   0      109.86      104.20     55.33 o 
   2  12   0      705.33      677.41     47.16 o 
   3  12   0     1572.66     1538.56     87.51 o 
   4  12   0      155.43      125.18     34.45 o 
   5  12   0       26.69       15.68     13.74 o 
   6  12   0      245.94      229.39     27.39 o 
   7  12   0        0.80        8.13     15.49 o 
   8  12   0        8.27        5.66     17.37 o 
   9  12   0       14.23       13.46     23.22 o 
  10  12   0       22.30        8.69     23.70 o 
  11  12   0      384.63      310.28     56.06 o 
  12  12   0      474.04      511.81     69.06 o 
   1  13   0       16.67       11.54     15.45 o 
   2  13   0       37.76       36.10     24.89 o 
   3  13   0       53.67       63.19     30.41 o 
   4  13   0      234.01      168.45     43.82 o 
   5  13   0      642.12      600.44     61.61 o 
   6  13   0      110.80      107.92     54.23 o 
   7  13   0      224.76      210.14     55.03 o 
   8  13   0      713.77      729.13     54.89 o 
 -24   1   1       63.38       29.83     32.68 o 
 -23   1   1       10.28       14.30     23.42 o 
 -22   1   1      180.54      128.50     84.56 o 
 -21   1   1       17.07       13.21     16.43 o 
 -20   1   1       75.09       60.47     34.83 o 
 -19   1   1        1.54       10.04     13.62 o 
 -18   1   1        1.54        9.85     21.64 o 
 -17   1   1      591.67      645.59     27.73 o 
 -16   1   1       56.77       58.79     25.50 o 
 -15   1   1     1343.93     1387.01     43.41 o 
 -14   1   1        9.60       12.67     11.87 o 
 -13   1   1     1260.45     1431.07     41.51 o 
 -12   1   1     1159.41     1387.50     51.02 o 
 -11   1   1      683.06      707.87     26.27 o 
 -10   1   1      236.61      280.28     12.10 o 
  -9   1   1       37.15       25.97      7.23 o 
  -8   1   1      150.19      158.74      8.03 o 
  -7   1   1     1091.32     1176.89     21.80 o 
  -6   1   1      491.28      549.95     12.05 o 
  -5   1   1     1151.97     1181.26     17.23 o 
  -4   1   1     3038.09     2798.39     30.07 o 
  -3   1   1      120.94      117.09      3.91 o 
  -2   1   1     1932.62     1716.00     14.10 o 
  -1   1   1      253.82      249.97      5.81 o 
   0   1   1        6.54       13.34      2.50 o 
   1   1   1     5989.86     5436.40     53.58 o 
   2   1   1       12.53        6.34      2.17 o 
   3   1   1     1029.37      957.12     17.46 o 
   4   1   1     3694.44     3515.27     44.43 o 
   5   1   1     1706.66     1631.74     24.41 o 
   6   1   1      123.84      126.81      5.26 o 
   7   1   1      955.04      966.05     19.05 o 
   8   1   1      546.78      619.56     19.65 o 
   9   1   1       24.36       33.08      6.59 o 
  10   1   1       74.67      103.75     11.07 o 
  11   1   1      591.12      631.83     30.97 o 
  12   1   1      176.42      169.89     13.39 o 
  13   1   1      126.77      141.94     13.98 o 
  14   1   1       61.52       76.62     15.13 o 
  15   1   1     1043.25     1170.50     52.04 o 
  16   1   1      191.24      210.55     27.74 o 
  17   1   1     1004.23      914.95     59.96 o 
  18   1   1      183.73      173.60     38.46 o 
  19   1   1      625.61      646.30     65.16 o 
  20   1   1      439.15      413.19     53.62 o 
  21   1   1      320.76      271.51     51.33 o 
  22   1   1        1.79       11.94     19.94 o 
  23   1   1        5.52        0.21     27.36 o 
  24   1   1       13.06       17.45     26.23 o 
 -24   2   1      226.28      196.01     73.49 o 
 -23   2   1       13.04       22.73     24.47 o 
 -22   2   1        0.24        5.23     19.16 o 
 -21   2   1        3.26       11.39     17.32 o 
 -20   2   1       11.46       16.56     20.22 o 
 -19   2   1       33.17       29.98     20.59 o 
 -18   2   1      601.29      614.66     47.37 o 
 -17   2   1        9.83        8.59     10.20 o 
 -16   2   1       49.51       67.64     24.57 o 
 -15   2   1      220.83      231.27     17.83 o 
 -14   2   1       12.03       16.57      9.65 o 
 -13   2   1       85.52      106.71     17.84 o 
 -12   2   1      389.68      412.27     21.71 o 
 -11   2   1      339.55      325.31     19.73 o 
 -10   2   1      612.58      680.57     22.66 o 
  -9   2   1     1005.54     1138.50     27.97 o 
  -8   2   1     1988.80     1978.56     26.75 o 
  -7   2   1     8115.85     8443.54    107.83 o 
  -6   2   1       57.84       90.73      6.07 o 
  -5   2   1     1218.53     1229.63     21.30 o 
  -4   2   1       27.58       21.79      3.88 o 
  -3   2   1    15063.04    13561.40    292.25 o 
  -1   2   1      298.70      297.90      6.73 o 
   0   2   1     1744.49     1619.57     17.23 o 
   1   2   1     1556.84     1487.86     21.01 o 
   2   2   1    13203.09    12098.57    178.96 o 
   3   2   1        3.83        3.77      2.70 o 
   4   2   1      891.78      824.49     15.48 o 
   5   2   1      496.55      523.57     11.45 o 
   6   2   1     5909.52     6174.46     91.78 o 
   7   2   1      136.45      154.90      7.27 o 
   8   2   1     2289.22     2548.68     62.18 o 
   9   2   1      502.44      517.60     19.42 o 
  10   2   1      715.98      841.58     41.99 o 
  11   2   1     1012.11     1177.40     52.23 o 
  12   2   1        2.94        6.36      6.33 o 
  13   2   1     1075.88     1115.11     66.02 o 
  14   2   1        0.53        6.44      6.23 o 
  15   2   1      880.00      837.70     61.97 o 
  16   2   1     2414.18     2312.64    158.85 o 
  17   2   1       20.64       43.66     21.07 o 
  18   2   1       23.99       26.00     21.87 o 
  19   2   1       16.80        9.57     15.74 o 
  20   2   1      170.99      137.27     71.47 o 
  21   2   1      272.15      229.38     43.87 o 
  22   2   1       23.13        9.90     19.50 o 
  23   2   1        0.38        1.23     20.67 o 
  24   2   1        9.92        6.72     24.68 o 
 -24   3   1       62.22       22.37     26.00 o 
 -23   3   1      262.94      233.59     77.96 o 
 -22   3   1        8.99        9.30     18.59 o 
 -21   3   1      100.50       79.40     44.71 o 
 -20   3   1      589.06      576.37     51.10 o 
 -19   3   1        5.74       18.41     24.16 o 
 -18   3   1      362.51      368.15     29.10 o 
 -17   3   1       55.71       58.23     23.50 o 
 -16   3   1       12.51       18.84     11.43 o 
 -15   3   1        4.73        6.88     12.34 o 
 -14   3   1      466.47      488.37     32.79 o 
 -13   3   1       62.76       67.19     24.18 o 
 -12   3   1      578.74      608.08     33.96 o 
 -11   3   1      169.20      156.14      9.45 o 
 -10   3   1      122.46      136.00      9.46 o 
  -9   3   1      254.41      293.37     13.09 o 
  -8   3   1        0.09        2.18      3.49 o 
  -7   3   1      326.55      335.52     12.90 o 
  -6   3   1      459.89      549.80     17.21 o 
  -5   3   1       61.54       69.41      5.87 o 
  -4   3   1      273.74      287.90      8.45 o 
  -3   3   1    15087.18    13867.94    219.95 o 
  -2   3   1    13380.23    12491.57    186.70 o 
  -1   3   1     3011.61     3006.73     30.67 o 
   0   3   1     5449.27     5288.17     61.63 o 
   1   3   1       57.31       38.63      4.90 o 
   2   3   1     1575.47     1518.99     22.19 o 
   3   3   1      431.20      456.79     10.31 o 
   4   3   1      109.26      118.17      6.68 o 
   5   3   1      125.98      127.95      6.08 o 
   6   3   1      262.22      299.02     11.77 o 
   7   3   1       76.91       91.54      8.27 o 
   8   3   1      295.29      336.85     14.11 o 
   9   3   1      428.54      494.35     20.87 o 
  10   3   1      195.19      227.98      8.82 o 
  11   3   1       22.85       24.21      7.62 o 
  12   3   1       20.96       25.59     15.73 o 
  13   3   1      292.65      305.08     28.18 o 
  14   3   1     2404.52     2452.51    146.56 o 
  15   3   1       79.77       57.31     27.06 o 
  16   3   1      341.29      346.71     32.14 o 
  17   3   1      358.22      339.98     44.71 o 
  18   3   1      292.31      266.72     49.06 o 
  19   3   1      183.71      151.18     47.81 o 
  20   3   1      755.16      719.70     62.91 o 
  21   3   1      101.40       93.48     70.31 o 
  22   3   1       59.72       26.34     30.50 o 
  23   3   1       42.55       41.03     46.47 o 
 -23   4   1      505.61      520.96     67.62 o 
 -22   4   1      117.21      104.15     67.87 o 
 -21   4   1       21.98       20.30     24.82 o 
 -20   4   1       53.52       56.99     37.52 o 
 -19   4   1      398.87      329.82     63.42 o 
 -18   4   1      762.38      705.87     53.35 o 
 -17   4   1      383.82      339.91     36.73 o 
 -16   4   1       71.98       73.14     34.05 o 
 -15   4   1        2.36        5.75     13.23 o 
 -14   4   1       16.40       14.51     14.85 o 
 -13   4   1      782.83      750.98     37.56 o 
 -12   4   1      322.73      305.01     14.16 o 
 -11   4   1       14.80       16.81      6.21 o 
 -10   4   1       24.56       21.91      7.65 o 
  -9   4   1      969.35     1112.70     21.39 o 
  -8   4   1     1877.29     2039.41     39.41 o 
  -7   4   1     1715.25     1883.61     35.66 o 
  -6   4   1     2157.37     2336.81     43.57 o 
  -5   4   1     1047.53     1199.83     30.67 o 
  -4   4   1       68.28       63.09      8.11 o 
  -3   4   1     2490.99     2665.78     34.85 o 
  -2   4   1      371.96      432.28     10.56 o 
  -1   4   1      819.45      806.22     16.64 o 
   0   4   1     1577.76     1666.94     34.03 o 
   1   4   1     2644.81     2724.55     49.96 o 
   2   4   1        5.99       11.16      5.39 o 
   3   4   1      224.86      246.87     10.88 o 
   4   4   1      270.37      296.76     13.03 o 
   5   4   1     2549.96     2547.87     34.58 o 
   6   4   1     3312.06     3467.70     36.54 o 
   7   4   1      573.12      602.96     21.52 o 
   8   4   1     1978.27     2242.60     42.21 o 
   9   4   1      895.06      928.11     27.49 o 
  10   4   1        8.05        7.50      6.19 o 
  11   4   1      215.77      218.25     15.62 o 
  12   4   1      354.66      393.06     16.10 o 
  13   4   1        8.66        8.61     11.69 o 
  14   4   1      140.82      124.58     45.37 o 
  15   4   1       32.47       30.06     18.38 o 
  16   4   1       38.05       12.89     13.88 o 
  17   4   1       58.85       57.84     19.94 o 
  18   4   1      140.38      128.60     40.25 o 
  19   4   1      178.68      195.51     49.59 o 
  20   4   1       33.70       24.47     25.17 o 
  21   4   1      114.25       62.25     59.71 o 
  22   4   1      310.06      265.39     76.17 o 
  23   4   1       14.84        8.90     17.75 o 
 -22   5   1      209.00      219.69     60.44 o 
 -21   5   1      326.26      236.80     62.91 o 
 -20   5   1      501.09      419.11     51.37 o 
 -19   5   1       28.17       32.43     23.15 o 
 -18   5   1        2.67        6.44     12.88 o 
 -17   5   1      249.65      247.12     47.78 o 
 -16   5   1        2.61        9.14     11.64 o 
 -15   5   1        9.77       13.77     13.25 o 
 -14   5   1     2063.41     1969.13    113.49 o 
 -13   5   1       92.67       75.29     20.82 o 
 -12   5   1      892.68      912.41     41.25 o 
 -11   5   1      435.87      466.90     20.22 o 
 -10   5   1      804.97      850.85     30.77 o 
  -9   5   1      126.36      114.38     11.20 o 
  -8   5   1       72.75       81.85     17.52 o 
  -7   5   1        1.71        4.14      6.22 o 
  -6   5   1     1456.90     1595.31     30.26 o 
  -5   5   1        8.29        9.15      5.64 o 
  -4   5   1      175.02      214.97     12.52 o 
  -3   5   1      178.85      203.89     12.89 o 
  -2   5   1      196.57      186.84     12.33 o 
  -1   5   1      153.69      179.73     11.69 o 
   0   5   1      571.54      564.99     22.14 o 
   1   5   1     2430.41     2533.39     59.32 o 
   2   5   1      855.47      930.06     27.68 o 
   3   5   1      990.46      973.18     23.92 o 
   4   5   1      593.19      619.32     21.67 o 
   5   5   1     1435.88     1529.88     37.94 o 
   6   5   1      621.04      708.12     25.89 o 
   7   5   1     1057.90     1163.82     24.38 o 
   8   5   1      923.00      992.53     32.04 o 
   9   5   1      148.25      172.76     15.84 o 
  10   5   1      182.99      180.94     14.18 o 
  11   5   1      100.14      111.84     15.43 o 
  12   5   1      887.15      920.97     47.59 o 
  13   5   1      142.43      131.32     13.98 o 
  14   5   1      801.63      827.35     60.61 o 
  15   5   1      228.82      279.31     39.50 o 
  16   5   1       91.45      118.24     30.59 o 
  17   5   1      111.57       77.95     39.24 o 
  18   5   1      713.14      653.11     66.85 o 
  19   5   1       97.39       34.36     26.89 o 
  20   5   1        4.46        7.07     19.96 o 
  21   5   1      366.42      378.67     52.05 o 
  22   5   1        1.70       10.01     16.51 o 
 -22   6   1        5.27        7.65     31.93 o 
 -21   6   1       80.51       74.86     55.31 o 
 -20   6   1      233.84      293.23     63.17 o 
 -19   6   1        0.95       12.73     20.44 o 
 -18   6   1        3.43       10.32     11.10 o 
 -17   6   1       11.43        9.27     10.01 o 
 -16   6   1       49.52       29.92     25.79 o 
 -15   6   1       65.81       67.43     27.46 o 
 -14   6   1      102.25      115.48     30.71 o 
 -13   6   1       79.74       68.76     22.78 o 
 -12   6   1     1917.00     1927.97     82.70 o 
 -11   6   1       15.79       20.80     12.57 o 
 -10   6   1     1429.33     1478.19     67.37 o 
  -9   6   1      534.05      529.35     25.29 o 
  -8   6   1       27.05       32.14     12.94 o 
  -7   6   1      143.89      181.46     20.52 o 
  -6   6   1      326.07      338.02     16.32 o 
  -5   6   1     2005.01     2121.88     51.69 o 
  -4   6   1      311.64      330.82     13.81 o 
  -3   6   1        1.55        6.90      7.02 o 
  -2   6   1      933.77      998.12     21.58 o 
  -1   6   1      145.63      160.79     14.05 o 
   0   6   1      584.20      615.99     23.51 o 
   1   6   1      636.64      595.77     23.70 o 
   2   6   1       72.79       83.11     14.30 o 
   3   6   1      481.66      517.83     22.98 o 
   4   6   1      133.06      122.20     14.87 o 
   5   6   1      786.20      814.21     22.71 o 
   6   6   1      243.98      254.68     13.22 o 
   7   6   1     3155.76     3313.58     83.68 o 
   8   6   1       20.74       15.97      8.57 o 
   9   6   1       15.57       22.46     13.00 o 
  10   6   1      281.81      316.46     16.26 o 
  11   6   1      289.57      312.82     30.61 o 
  12   6   1      801.77      900.03     45.11 o 
  13   6   1       81.12       75.67     25.79 o 
  14   6   1      508.41      519.47     34.62 o 
  15   6   1       15.46        8.03     15.97 o 
  16   6   1      247.01      189.07     35.82 o 
  17   6   1      152.95      139.95     31.76 o 
  18   6   1      122.71       96.69     56.29 o 
  19   6   1       66.44       47.06     40.63 o 
  20   6   1       56.20       37.21     34.91 o 
  21   6   1      477.11      348.66    111.93 o 
 -21   7   1       72.55       37.09    101.60 o 
 -20   7   1       43.82       29.60     43.64 o 
 -19   7   1       93.73       71.57     51.59 o 
 -18   7   1      524.30      537.64     50.42 o 
 -17   7   1      296.25      285.14     63.53 o 
 -16   7   1      268.97      238.97     31.40 o 
 -15   7   1      469.41      483.70     34.47 o 
 -14   7   1       63.66       39.40     20.10 o 
 -13   7   1      509.96      527.63     26.92 o 
 -12   7   1       40.22       28.59     13.84 o 
 -11   7   1      119.67      123.77     36.27 o 
 -10   7   1      585.08      543.59     38.13 o 
  -9   7   1      157.01      144.09     20.43 o 
  -8   7   1     2108.27     2114.53     62.51 o 
  -7   7   1      358.46      341.78     23.98 o 
  -6   7   1      263.09      252.18     16.00 o 
  -5   7   1     1093.69     1101.17     30.70 o 
  -4   7   1       67.73       72.11     20.51 o 
  -3   7   1     1037.90     1094.43     31.93 o 
  -2   7   1      818.91      892.53     38.14 o 
  -1   7   1      672.99      642.89     33.49 o 
   0   7   1      403.10      389.28     23.71 o 
   1   7   1      135.76      164.53     19.48 o 
   2   7   1      145.97      143.93     14.64 o 
   3   7   1      567.18      614.75     28.59 o 
   4   7   1       73.64       91.88     15.56 o 
   5   7   1      100.60       94.89     19.92 o 
   6   7   1      723.09      774.40     39.57 o 
   7   7   1      176.43      180.90     19.13 o 
   8   7   1       61.40       57.31     26.06 o 
   9   7   1      218.94      256.58     30.25 o 
  10   7   1     1630.64     1742.34     66.91 o 
  11   7   1        1.68       12.96     10.79 o 
  12   7   1        8.73        6.32      7.55 o 
  13   7   1      502.53      513.93     40.41 o 
  14   7   1      219.32      210.72     45.58 o 
  15   7   1       49.84       31.78     25.61 o 
  16   7   1       69.84       58.25     41.64 o 
  17   7   1      419.71      464.85     37.35 o 
  18   7   1        7.99        7.71     21.38 o 
  19   7   1      463.37      416.54    110.30 o 
  20   7   1      426.07      368.64     62.14 o 
  21   7   1       36.71       19.76     28.96 o 
 -20   8   1        5.17       14.11     23.07 o 
 -19   8   1        0.56       -1.15     19.62 o 
 -18   8   1       25.22       22.66     15.18 o 
 -17   8   1      153.70      133.22     60.94 o 
 -16   8   1        6.39        8.64     20.54 o 
 -15   8   1      105.88       71.33     37.24 o 
 -14   8   1      126.89      101.04     44.55 o 
 -13   8   1      154.54      137.18     55.58 o 
 -12   8   1       40.21       58.36     23.37 o 
 -11   8   1      500.36      486.11     30.46 o 
 -10   8   1       33.44       26.69     13.99 o 
  -9   8   1       61.95       59.33     21.26 o 
  -8   8   1     3523.84     3459.90    190.34 o 
  -7   8   1      873.62      956.15     46.41 o 
  -6   8   1      746.55      730.32     44.04 o 
  -5   8   1        3.62        9.50     10.50 o 
  -4   8   1      318.69      340.58     28.07 o 
  -3   8   1       11.90       14.14     11.01 o 
  -2   8   1       12.80       12.37      9.19 o 
  -1   8   1      119.82      103.08     26.37 o 
   0   8   1     1515.38     1540.58     70.66 o 
   1   8   1      634.27      608.09     34.38 o 
   2   8   1       24.79       28.91     13.96 o 
   3   8   1      199.64      206.90     20.21 o 
   4   8   1      676.52      658.97     35.01 o 
   5   8   1       11.82       13.08      8.55 o 
   6   8   1      364.77      365.17     39.24 o 
   7   8   1       95.04      109.88     27.04 o 
   8   8   1     1177.41     1231.89     47.05 o 
   9   8   1     1124.96     1131.02     55.28 o 
  10   8   1       18.16       20.54     14.63 o 
  11   8   1      485.35      512.84     24.96 o 
  12   8   1       31.80       24.56     13.00 o 
  13   8   1       56.67       67.76     32.35 o 
  14   8   1       12.72       13.05     16.52 o 
  15   8   1        7.35       10.68     22.65 o 
  16   8   1      126.40       94.28     60.77 o 
  17   8   1       14.03       12.45     14.54 o 
  18   8   1       42.92       15.32     24.78 o 
  19   8   1      209.80      177.09     56.15 o 
 -18   9   1       29.93       16.99     20.56 o 
 -17   9   1      201.23      170.93     86.47 o 
 -16   9   1      115.64       99.43     46.11 o 
 -15   9   1      403.07      377.76     53.53 o 
 -14   9   1        3.79        8.05     14.26 o 
 -13   9   1      415.04      404.14     56.25 o 
 -12   9   1        2.58        6.69     13.11 o 
 -11   9   1       14.85       14.33      9.63 o 
 -10   9   1      411.55      402.25     25.41 o 
  -9   9   1       10.09       12.25     12.80 o 
  -8   9   1     1022.90      931.79     38.93 o 
  -7   9   1       74.20       57.90     25.18 o 
  -6   9   1      163.39      150.98     24.88 o 
  -5   9   1      808.21      787.77     41.82 o 
  -4   9   1      591.71      601.32     42.18 o 
  -3   9   1      355.00      330.76     30.11 o 
  -2   9   1      275.40      279.31     27.15 o 
  -1   9   1      213.19      212.78     27.99 o 
   0   9   1      469.16      407.74     31.91 o 
   1   9   1      526.32      546.37     40.55 o 
   2   9   1      482.09      511.89     38.34 o 
   3   9   1      193.78      203.22     24.55 o 
   4   9   1     1160.89     1093.56     43.33 o 
   5   9   1      168.96      175.34     34.27 o 
   6   9   1      207.13      214.25     22.90 o 
   7   9   1        9.16        5.83      9.87 o 
   8   9   1      402.77      414.25     24.42 o 
   9   9   1       36.77       25.30     14.78 o 
  10   9   1        0.71        9.28      9.06 o 
  11   9   1      412.15      386.04     31.26 o 
  12   9   1       19.97       21.36     22.17 o 
  13   9   1      205.63      243.68     91.00 o 
  14   9   1        6.66       10.58     15.65 o 
  15   9   1      957.35      884.94    109.29 o 
  16   9   1      105.05       72.11     43.71 o 
  17   9   1       14.39       13.58     17.45 o 
  18   9   1      131.25       84.50     85.28 o 
 -16  10   1        5.58        1.48     27.23 o 
 -15  10   1       65.04       46.46     38.82 o 
 -14  10   1      276.08      291.12     52.32 o 
 -13  10   1      398.65      398.23     54.06 o 
 -12  10   1       28.08       25.39     23.77 o 
 -11  10   1      248.10      242.43     44.73 o 
 -10  10   1      546.49      587.82     34.32 o 
  -9  10   1     1320.80     1329.95     68.87 o 
  -8  10   1      193.25      174.65     26.53 o 
  -7  10   1      238.90      241.87     23.53 o 
  -6  10   1      156.03      130.83     28.33 o 
  -5  10   1      272.47      276.51     25.59 o 
  -4  10   1      303.17      296.40     30.37 o 
  -3  10   1      212.99      206.15     24.13 o 
  -2  10   1      148.82      133.74     21.93 o 
  -1  10   1      182.88      184.87     24.62 o 
   0  10   1      150.34      131.24     31.47 o 
   1  10   1      408.71      402.68     26.51 o 
   2  10   1      174.11      142.64     35.60 o 
   3  10   1      113.82       93.50     38.74 o 
   4  10   1        3.36        3.60     10.31 o 
   5  10   1      319.75      303.01     31.45 o 
   6  10   1     1252.38     1300.65     50.69 o 
   7  10   1       55.04       59.35     32.64 o 
   8  10   1      416.51      411.64     48.76 o 
   9  10   1        7.14        0.24     11.96 o 
  10  10   1      557.32      546.60     43.76 o 
  11  10   1       81.42       72.57     42.91 o 
  12  10   1        2.36       10.62     22.43 o 
  13  10   1      276.69      178.41     40.64 o 
  14  10   1      152.01       88.77     61.51 o 
  15  10   1        9.42        9.26     26.18 o 
  16  10   1       20.33       23.45     28.39 o 
 -14  11   1      691.67      684.40     72.64 o 
 -13  11   1       90.02       80.35     44.99 o 
 -12  11   1       27.92       16.72     22.43 o 
 -11  11   1      102.80       65.22     45.16 o 
 -10  11   1       35.16       21.63     12.93 o 
  -9  11   1       13.49       24.54     19.91 o 
  -8  11   1        2.24       10.23     15.18 o 
  -7  11   1      352.97      336.38     39.72 o 
  -6  11   1      380.99      386.81     45.05 o 
  -5  11   1       30.20       16.64     15.59 o 
  -4  11   1      512.48      489.40     28.25 o 
  -3  11   1      183.43      134.86     34.95 o 
  -2  11   1      860.72      813.28     35.72 o 
  -1  11   1      207.34      198.98     31.78 o 
   0  11   1      160.43      152.13     41.70 o 
   1  11   1      810.28      787.72     37.55 o 
   2  11   1      363.02      347.36     34.46 o 
   3  11   1      576.05      532.32     33.97 o 
   4  11   1       44.38       41.34     22.23 o 
   5  11   1       15.69        9.41      9.08 o 
   6  11   1       16.87       11.90     10.80 o 
   7  11   1       45.90       35.73     22.89 o 
   8  11   1      394.24      414.06     52.02 o 
   9  11   1       56.83       50.77     26.49 o 
  10  11   1        1.47        4.16     12.97 o 
  11  11   1       20.65       18.40     26.99 o 
  12  11   1      106.43       76.23     57.13 o 
  13  11   1      173.41      133.00    112.73 o 
  14  11   1       20.25       16.41     23.49 o 
 -11  12   1      136.09      102.73     94.71 o 
 -10  12   1      141.20      117.95     32.89 o 
  -9  12   1      369.59      391.07     43.33 o 
  -8  12   1       85.19       68.78     41.22 o 
  -7  12   1      364.47      351.65     43.68 o 
  -6  12   1       38.58       38.33     22.98 o 
  -5  12   1       32.91       25.76     22.10 o 
  -4  12   1      406.58      385.78     37.74 o 
  -3  12   1       50.29       37.68     22.65 o 
  -2  12   1       10.28       14.57     15.59 o 
  -1  12   1      188.55      159.85     40.30 o 
   0  12   1      183.57      134.28     47.82 o 
   1  12   1       59.66       49.46     31.30 o 
   2  12   1        6.72        4.43     10.94 o 
   3  12   1       12.37        5.26     16.00 o 
   4  12   1      824.07      733.40     49.61 o 
   5  12   1       72.70       54.51     40.36 o 
   6  12   1        4.22       -6.37     18.23 o 
   7  12   1      501.26      438.80     39.77 o 
   8  12   1       11.93        6.81     16.61 o 
   9  12   1      179.82      157.34     56.56 o 
  10  12   1      495.16      448.66     70.54 o 
  11  12   1      125.86       85.08     69.07 o 
  -7  13   1        3.70        8.21     16.32 o 
  -6  13   1        8.15       12.21     14.82 o 
  -5  13   1       13.18        8.95     12.36 o 
  -4  13   1      176.59      117.29     90.38 o 
  -3  13   1      365.73      306.15     32.29 o 
  -2  13   1      182.15      112.23     83.20 o 
  -1  13   1      342.72      293.05     65.51 o 
   0  13   1       13.09       17.69     18.05 o 
   1  13   1      370.98      369.61     44.36 o 
   2  13   1       78.36       57.22     39.16 o 
   3  13   1       20.24       14.25     14.04 o 
   4  13   1      427.82      390.56     48.94 o 
   5  13   1       58.42       36.33     26.84 o 
   6  13   1       19.18       14.35     15.06 o 
   7  13   1       15.23       17.54     19.49 o 
 -24   0   2       20.42       24.16     42.48 o 
 -23   0   2      297.48      266.08     73.19 o 
 -22   0   2      280.29      287.95     61.33 o 
 -21   0   2      737.47      736.09     90.00 o 
 -20   0   2     2172.85     2513.00    158.58 o 
 -19   0   2     1813.36     2112.79    134.18 o 
 -18   0   2     5382.50     5703.53    285.83 o 
 -17   0   2      664.16      746.42     84.40 o 
 -16   0   2     1428.99     1618.78     78.91 o 
 -15   0   2     2919.69     3236.08    100.88 o 
 -14   0   2    11930.09    12739.91    317.27 o 
 -13   0   2     4272.61     4556.34    121.90 o 
 -12   0   2     2270.77     2327.67     67.39 o 
 -11   0   2     4506.42     4350.36     72.99 o 
 -10   0   2     4034.18     4209.95     69.10 o 
  -9   0   2       30.26       51.88     12.70 o 
  -8   0   2     2713.66     2731.80     78.37 o 
  -7   0   2      131.95      140.57      9.97 o 
  -6   0   2     4498.97     4139.24     84.35 o 
  -5   0   2     4022.61     3637.91     43.43 o 
  -4   0   2     5845.43     5648.27     90.32 o 
  -2   0   2     3513.41     3092.16     66.43 o 
  -1   0   2     5616.41     5122.50     91.68 o 
   3   0   2    10695.26     9935.50    353.41 o 
   4   0   2     2410.37     2419.24     85.87 o 
   5   0   2    12943.54    12743.48    347.20 o 
   6   0   2     2254.90     2229.95     58.69 o 
   7   0   2      448.16      410.70     20.57 o 
   8   0   2     3478.59     3524.77     81.56 o 
   9   0   2      338.74      337.55     21.25 o 
  10   0   2       16.56       25.85     15.47 o 
  11   0   2     4767.18     5096.96    369.81 o 
  12   0   2     1165.97     1216.04    141.29 o 
  13   0   2     2226.68     2367.09    264.86 o 
  14   0   2     3358.17     3547.32    456.30 o 
  15   0   2     3627.96     3276.12    200.58 o 
  16   0   2     6382.74     5976.73    347.94 o 
  17   0   2     5561.84     5034.62    260.83 o 
  18   0   2       43.50       55.26     54.05 o 
  19   0   2     3412.81     3158.03    216.96 o 
  20   0   2      346.03      401.57    133.24 o 
  21   0   2      572.65      535.74     87.59 o 
  22   0   2        2.15        1.26     26.26 o 
  23   0   2      179.93      125.63    149.23 o 
  24   0   2        2.77        2.54     32.66 o 
 -24   1   2     1825.39     1994.72    109.36 o 
 -23   1   2     1693.42     1798.51    122.92 o 
 -22   1   2     1881.03     1972.54    126.76 o 
 -21   1   2      449.30      435.79     47.81 o 
 -20   1   2     2737.04     3043.77    131.26 o 
 -19   1   2      437.95      521.56     48.27 o 
 -18   1   2      140.48      139.98     63.40 o 
 -17   1   2      382.67      361.31     36.26 o 
 -16   1   2       12.07        4.22     10.46 o 
 -15   1   2        2.59        6.43      4.98 o 
 -14   1   2       11.95       22.19      8.46 o 
 -13   1   2     5196.03     5112.90     93.23 o 
 -12   1   2     1571.15     1561.91     33.27 o 
 -11   1   2    14261.73    14952.17    223.88 o 
 -10   1   2     1506.73     1502.50     33.82 o 
  -9   1   2    11628.09    11453.37    202.72 o 
  -8   1   2     9632.14     9269.14     77.32 o 
  -7   1   2     9057.39     8313.94    101.77 o 
  -6   1   2     4749.19     4374.96     51.60 o 
  -5   1   2    12094.29    11147.05    118.93 o 
  -4   1   2      271.23      255.80      7.36 o 
  -3   1   2    11436.76    10333.35    100.48 o 
  -2   1   2      902.30      945.98     17.06 o 
  -1   1   2     2965.08     2824.75     25.97 o 
   0   1   2      668.87      739.42     16.14 o 
   1   1   2     1928.36     1863.83     27.27 o 
   2   1   2    11790.28    11303.48    132.31 o 
   3   1   2     6753.44     6771.96     66.91 o 
   4   1   2     2753.03     2738.43     44.77 o 
   5   1   2     5119.82     5046.44     74.02 o 
   6   1   2    15541.93    14895.13    338.32 o 
   7   1   2     1986.34     1924.88     49.68 o 
   8   1   2    20333.07    17831.45    788.70 o 
   9   1   2     3253.35     3213.41     83.53 o 
  10   1   2     3672.65     3422.69    109.06 o 
  11   1   2     2138.43     2297.19    108.53 o 
  12   1   2     6749.18     7189.80    392.30 o 
  13   1   2       45.17       52.78     15.25 o 
  14   1   2     1037.92     1094.59     72.75 o 
  15   1   2      166.35      176.48     36.64 o 
  16   1   2      292.67      337.88     39.03 o 
  17   1   2     1156.59     1033.97     60.53 o 
  18   1   2       10.24        9.50     19.82 o 
  19   1   2     1905.55     1784.21     88.42 o 
  20   1   2      596.37      583.37     64.06 o 
  21   1   2     1138.62     1094.38    100.12 o 
  22   1   2     1700.13     1716.73    125.48 o 
  23   1   2     1032.86     1029.94     95.74 o 
 -24   2   2      100.45       92.13     59.49 o 
 -23   2   2       19.99       23.93     21.85 o 
 -22   2   2      168.91      154.04    104.14 o 
 -21   2   2      344.54      365.72     58.43 o 
 -20   2   2     1383.60     1456.60     91.02 o 
 -19   2   2     1769.01     1794.05     88.49 o 
 -18   2   2     2262.90     2334.77     89.02 o 
 -17   2   2     4834.71     5841.08    333.10 o 
 -16   2   2     5095.14     5093.68    181.32 o 
 -15   2   2     2834.27     2854.52     89.94 o 
 -14   2   2     3430.54     3546.05     61.84 o 
 -13   2   2     5226.15     5392.44     99.49 o 
 -12   2   2     2705.57     2714.94     73.86 o 
 -11   2   2     1181.99     1213.49     29.38 o 
 -10   2   2       11.55       32.99      8.13 o 
  -9   2   2     1039.91     1034.14     29.96 o 
  -8   2   2     1603.95     1662.37     31.21 o 
  -7   2   2      782.11      723.63     23.69 o 
  -6   2   2     1296.43     1277.06     18.33 o 
  -5   2   2    14467.37    13189.14    148.33 o 
  -4   2   2      248.51      238.83      6.88 o 
  -3   2   2     8706.42     7872.38     69.15 o 
  -2   2   2     7655.02     7248.59     65.24 o 
  -1   2   2    26680.44    24158.74  15578.06 o 
   1   2   2     1026.69     1045.74     20.78 o 
   2   2   2     8933.21     7918.13     82.64 o 
   3   2   2     2077.35     2030.70     48.82 o 
   4   2   2     1414.23     1433.32     25.28 o 
   5   2   2     2052.95     1839.27     43.80 o 
   6   2   2     2339.48     2276.82     47.56 o 
   7   2   2     1431.81     1554.61     39.64 o 
   8   2   2      117.38      157.13     10.84 o 
   9   2   2     1305.05     1387.87     33.34 o 
  10   2   2      412.27      447.96     15.55 o 
  11   2   2     3531.61     3370.19    100.12 o 
  12   2   2     1235.45     1227.77     65.43 o 
  13   2   2     2989.33     2980.73    162.53 o 
  14   2   2     9091.85     9039.20    209.06 o 
  15   2   2     3778.25     3669.86    298.22 o 
  16   2   2     1360.82     1380.40    125.09 o 
  17   2   2     2627.33     2253.71    203.47 o 
  18   2   2      819.18      845.32     71.32 o 
  19   2   2      948.03      854.84     72.22 o 
  20   2   2      555.28      468.19     48.34 o 
  21   2   2      363.59      314.38     60.64 o 
  22   2   2      113.36       69.95     43.94 o 
  23   2   2       63.27       33.00     27.95 o 
 -23   3   2      504.91      439.68     66.22 o 
 -22   3   2     3679.67     4038.73    130.36 o 
 -21   3   2     1524.04     1728.92     95.88 o 
 -20   3   2     1458.65     1457.88     97.83 o 
 -19   3   2     1402.63     1377.88     70.61 o 
 -18   3   2       82.32       94.60     34.94 o 
 -17   3   2        8.51       17.85     11.88 o 
 -16   3   2      185.86      179.48     33.87 o 
 -15   3   2     1165.11     1176.48     56.79 o 
 -14   3   2      141.59      140.49     12.63 o 
 -13   3   2     2552.86     2524.68     99.35 o 
 -12   3   2     1703.26     1727.32     59.09 o 
 -11   3   2     2003.81     1962.39     53.76 o 
 -10   3   2    10498.28    10310.93    175.46 o 
  -9   3   2     1256.30     1131.88     22.47 o 
  -8   3   2    16054.40    15470.83    153.55 o 
  -7   3   2     1589.75     1505.04     26.07 o 
  -6   3   2    19819.67    18857.10    200.82 o 
  -5   3   2    16486.57    16021.81    342.92 o 
  -4   3   2      345.28      417.01     16.31 o 
  -3   3   2    10671.41    10522.57    124.41 o 
  -2   3   2     2750.97     2832.34     42.76 o 
  -1   3   2     3468.81     3343.52     50.25 o 
   0   3   2      387.39      380.83      9.22 o 
   1   3   2       80.91       79.05      4.82 o 
   2   3   2      398.28      377.79     11.57 o 
   3   3   2     5017.57     4760.63     79.22 o 
   4   3   2     7564.90     7214.06     95.15 o 
   5   3   2     2728.31     2686.96     39.97 o 
   6   3   2    11572.85    11170.44    163.55 o 
   7   3   2     6620.97     6108.62    167.99 o 
   8   3   2     3827.57     3520.99     66.18 o 
   9   3   2     5906.04     6014.94    150.05 o 
  10   3   2     6336.84     6407.58    174.83 o 
  11   3   2     3254.38     3297.85    112.23 o 
  12   3   2       45.46       43.05     12.40 o 
  13   3   2     3857.59     4031.66     91.31 o 
  14   3   2      645.91      609.12     50.47 o 
  15   3   2      455.91      440.23     36.96 o 
  16   3   2      137.63      109.73     28.63 o 
  17   3   2      505.34      541.54     40.02 o 
  18   3   2     1081.95      958.15     86.56 o 
  19   3   2      306.54      301.06     83.05 o 
  20   3   2      871.02      855.85     76.67 o 
  21   3   2     1358.11     1381.32    104.76 o 
  22   3   2     1413.09     1436.74    110.21 o 
  23   3   2      522.40      465.73     60.63 o 
 -23   4   2      141.88       80.43     73.42 o 
 -22   4   2       10.81       15.82     28.88 o 
 -21   4   2     1008.07      945.31     89.41 o 
 -20   4   2      293.43      248.95     74.49 o 
 -19   4   2     2419.98     2338.50    161.24 o 
 -18   4   2     1228.88     1268.67     76.51 o 
 -17   4   2     2308.99     2296.08    138.21 o 
 -16   4   2     2793.47     2902.15    198.54 o 
 -15   4   2     3340.75     3504.32    211.82 o 
 -14   4   2     7435.86     7612.10    242.14 o 
 -13   4   2      328.06      349.70     25.48 o 
 -12   4   2     4363.31     4361.58    120.66 o 
 -11   4   2     2520.72     2450.54     74.27 o 
 -10   4   2      123.53      139.93     14.11 o 
  -9   4   2      838.44      891.90     18.40 o 
  -8   4   2       22.21       23.64      9.17 o 
  -7   4   2      895.68      868.25     16.23 o 
  -6   4   2      335.82      356.12     16.56 o 
  -5   4   2      682.54      603.50     21.11 o 
  -4   4   2     8217.76     8043.62     72.82 o 
  -3   4   2    11059.98    10593.01    146.87 o 
  -2   4   2     1966.27     1765.08     30.40 o 
  -1   4   2     9945.17     9350.68     81.21 o 
   0   4   2     6506.22     5920.15     52.66 o 
   1   4   2     7120.97     6578.86     98.33 o 
   2   4   2     5751.73     5577.85     63.83 o 
   3   4   2    11278.97    10754.51    198.66 o 
   4   4   2      265.12      228.16     11.70 o 
   5   4   2     4010.20     3988.62    104.69 o 
   6   4   2     1595.40     1641.27     25.92 o 
   7   4   2      154.96      182.14     16.53 o 
   8   4   2     1872.94     2106.55     50.05 o 
   9   4   2     5331.43     5576.69     81.48 o 
  10   4   2      235.61      245.94     16.39 o 
  11   4   2     3027.24     3133.65     95.96 o 
  12   4   2     1915.79     2188.43     98.22 o 
  13   4   2     2901.91     3040.01    156.14 o 
  14   4   2     2775.72     2889.56    201.53 o 
  15   4   2      257.07      255.67     58.68 o 
  16   4   2     5635.30     5736.63    406.12 o 
  17   4   2      393.64      435.35     43.70 o 
  18   4   2     2795.68     2467.97    257.89 o 
  19   4   2     1596.87     1493.22    182.87 o 
  20   4   2      358.99      366.77     85.49 o 
  21   4   2      634.71      664.34     60.73 o 
  22   4   2       38.76       25.40     35.13 o 
 -22   5   2      580.69      554.61     83.68 o 
 -21   5   2      894.57      812.95     81.74 o 
 -20   5   2      726.99      750.28     84.82 o 
 -19   5   2      905.39      974.67     98.14 o 
 -18   5   2      308.66      265.82     36.24 o 
 -17   5   2     1026.17      938.92     74.68 o 
 -16   5   2      450.06      420.68     37.10 o 
 -15   5   2       13.25       11.24     12.01 o 
 -14   5   2     1279.49     1213.70     59.17 o 
 -13   5   2      449.79      478.02     35.34 o 
 -12   5   2     1467.74     1457.20     45.13 o 
 -11   5   2     6683.75     6640.62    148.86 o 
 -10   5   2      943.08     1015.39     41.12 o 
  -9   5   2     4681.21     4623.68     91.87 o 
  -8   5   2     5184.55     4859.75    153.98 o 
  -7   5   2     8927.83     8430.73    195.85 o 
  -6   5   2     7774.79     7155.75    110.84 o 
  -5   5   2       94.49      128.57     10.32 o 
  -4   5   2     9534.18     9773.52    112.76 o 
  -3   5   2      678.90      648.20     22.28 o 
  -2   5   2     3116.57     3190.34     67.18 o 
  -1   5   2       77.13       69.35      8.17 o 
   0   5   2      835.90      935.49     17.22 o 
   1   5   2     1836.16     1794.18     26.38 o 
   2   5   2       13.50       26.92      7.85 o 
   3   5   2     2414.55     2336.00     32.34 o 
   4   5   2     1833.46     1776.07     46.38 o 
   5   5   2     5465.93     5439.14    103.29 o 
   6   5   2     2506.00     2456.89     37.74 o 
   7   5   2     4978.59     4974.30     91.42 o 
   8   5   2    14999.70    14998.07    476.47 o 
   9   5   2     2161.48     2144.66     50.64 o 
  10   5   2      931.66      962.98     38.56 o 
  11   5   2     2332.85     2398.82    100.07 o 
  12   5   2      607.51      673.41     43.08 o 
  13   5   2     2053.35     2277.73    150.57 o 
  14   5   2      408.80      432.35     35.34 o 
  15   5   2      422.21      447.34     38.69 o 
  16   5   2       41.77       30.06     23.71 o 
  17   5   2       22.89       11.88     17.89 o 
  18   5   2       11.38       22.20     17.33 o 
  19   5   2     1480.92     1241.29    178.54 o 
  20   5   2      889.22      687.05     91.55 o 
  21   5   2      675.03      563.24     76.36 o 
  22   5   2      559.08      501.51     79.56 o 
 -21   6   2      228.96      193.97     77.12 o 
 -20   6   2      447.73      507.33     75.43 o 
 -19   6   2     1452.07     1486.72    100.76 o 
 -18   6   2     1269.97     1310.23     96.55 o 
 -17   6   2     1770.26     1728.55    122.64 o 
 -16   6   2     6176.46     6726.29    501.04 o 
 -15   6   2      423.78      409.72     28.66 o 
 -14   6   2     1685.32     1876.03    120.69 o 
 -13   6   2     2538.06     2775.26    129.30 o 
 -12   6   2      493.44      489.54     37.71 o 
 -11   6   2     1064.29     1079.53     34.50 o 
 -10   6   2     1170.85     1120.12     41.04 o 
  -9   6   2      819.71      814.82     35.12 o 
  -8   6   2      782.43      746.68     37.12 o 
  -7   6   2      554.13      596.07     25.66 o 
  -6   6   2      105.83      121.09     17.55 o 
  -5   6   2    11758.06    11881.52    332.01 o 
  -4   6   2      575.10      568.87     16.60 o 
  -3   6   2     1155.93     1145.86     30.92 o 
  -2   6   2    17214.16    16350.74    157.64 o 
  -1   6   2     1395.35     1397.89     26.79 o 
   0   6   2     4117.29     3976.69     51.15 o 
   1   6   2     4651.64     4425.88     58.68 o 
   2   6   2     2117.89     2079.54     32.92 o 
   3   6   2     2460.81     2384.28     37.97 o 
   4   6   2     3033.33     3287.15     56.69 o 
   5   6   2     3624.04     3629.89     83.18 o 
   6   6   2      357.42      384.08     18.81 o 
   7   6   2     1037.39     1096.50     31.17 o 
   8   6   2      171.22      194.34     13.56 o 
   9   6   2      108.12      109.94     24.53 o 
  10   6   2      926.84     1011.75     52.75 o 
  11   6   2     1674.79     1745.31     87.63 o 
  12   6   2     1466.51     1693.27    101.17 o 
  13   6   2      924.19     1056.59     57.90 o 
  14   6   2     1925.87     1884.85    116.01 o 
  15   6   2     2743.03     2874.89    190.77 o 
  16   6   2      788.08      895.04     75.94 o 
  17   6   2     1362.90     1362.74    171.53 o 
  18   6   2     1248.04     1203.06    160.21 o 
  19   6   2      598.57      589.72     85.02 o 
  20   6   2      162.49      106.42     68.69 o 
  21   6   2      271.79      188.32    137.55 o 
 -20   7   2      109.72       52.96     53.30 o 
 -19   7   2      708.91      663.45     57.28 o 
 -18   7   2      197.05      174.58     33.65 o 
 -17   7   2      461.25      388.30     52.60 o 
 -16   7   2      115.95      116.18     49.02 o 
 -15   7   2        2.30       10.33     15.22 o 
 -14   7   2      346.17      315.41     48.68 o 
 -13   7   2     2178.95     2123.83    128.62 o 
 -12   7   2      463.90      487.07     30.42 o 
 -11   7   2      675.23      683.01     38.60 o 
 -10   7   2     4408.00     4364.96    178.68 o 
  -9   7   2     1884.44     1857.46     72.56 o 
  -8   7   2     2188.98     2154.24     97.52 o 
  -7   7   2      871.76      910.08     42.76 o 
  -6   7   2     4490.61     4437.76    116.24 o 
  -5   7   2     4712.36     4695.67    124.00 o 
  -4   7   2     4354.97     4287.97    101.11 o 
  -3   7   2      460.33      469.67     24.94 o 
  -2   7   2      117.92      107.62     13.52 o 
  -1   7   2        1.33        6.99      6.49 o 
   0   7   2      170.17      182.24     13.94 o 
   1   7   2     2089.63     2074.90     51.09 o 
   2   7   2      165.94      202.05     16.69 o 
   3   7   2     6607.40     6782.39    135.40 o 
   4   7   2       89.93       96.07     23.90 o 
   5   7   2     2931.66     2936.14     66.21 o 
   6   7   2     4291.03     4511.63    105.28 o 
   7   7   2      777.68      780.05     40.51 o 
   8   7   2     1478.12     1531.13     62.45 o 
   9   7   2     3063.67     3356.08    105.00 o 
  10   7   2     3802.67     4074.68    202.41 o 
  11   7   2     3824.67     4123.69    202.38 o 
  12   7   2       15.78       16.51     13.37 o 
  13   7   2      479.82      579.09     26.49 o 
  14   7   2       49.80       41.66     35.32 o 
  15   7   2        2.03        5.79     21.11 o 
  16   7   2        3.32        6.26     18.82 o 
  17   7   2      436.26      510.60     67.97 o 
  18   7   2      194.83      140.51     75.96 o 
  19   7   2       33.13       16.45     28.28 o 
  20   7   2      875.70      714.53    150.79 o 
 -19   8   2     1126.53     1183.58    114.61 o 
 -18   8   2      654.76      671.30     75.44 o 
 -17   8   2      867.04      947.22     76.67 o 
 -16   8   2     1110.01     1158.37     92.36 o 
 -15   8   2     1440.13     1494.49     95.10 o 
 -14   8   2     1639.16     1804.64    110.57 o 
 -13   8   2      974.74      950.83     61.24 o 
 -12   8   2      898.98      965.58     46.98 o 
 -11   8   2     1106.16     1120.46     54.90 o 
 -10   8   2        5.95        8.11      6.89 o 
  -9   8   2     1362.12     1298.62     61.16 o 
  -8   8   2       40.55       45.01     20.74 o 
  -7   8   2     2241.26     2152.39     71.83 o 
  -6   8   2       27.23       14.82     10.79 o 
  -5   8   2      395.03      388.34     31.03 o 
  -4   8   2      643.63      673.66     40.40 o 
  -3   8   2     2587.68     2668.66     72.95 o 
  -2   8   2     3292.80     3221.01     85.97 o 
  -1   8   2     1405.49     1415.38     62.70 o 
   0   8   2     4508.44     4452.53     89.83 o 
   1   8   2     1637.96     1526.43     51.17 o 
   2   8   2     2639.21     2612.50     74.67 o 
   3   8   2     1921.73     1954.62     53.57 o 
   4   8   2      582.03      609.21     40.12 o 
   5   8   2      832.16      908.22     51.34 o 
   6   8   2      217.20      250.30     25.23 o 
   7   8   2       33.30       42.39     17.40 o 
   8   8   2       86.87       90.05     29.20 o 
   9   8   2      165.76      198.93     23.64 o 
  10   8   2      199.16      221.02     20.05 o 
  11   8   2       58.00       74.91     28.91 o 
  12   8   2     1958.75     2062.91    146.56 o 
  13   8   2     1683.15     1670.31    102.89 o 
  14   8   2      462.18      518.46     48.49 o 
  15   8   2      787.83      804.66     75.88 o 
  16   8   2     1613.38     1601.94    182.70 o 
  17   8   2      721.98      661.08     84.02 o 
  18   8   2      470.42      464.81     64.56 o 
  19   8   2      382.62      344.93     83.51 o 
 -18   9   2      136.90      110.91     54.25 o 
 -17   9   2        5.52        7.93     14.57 o 
 -16   9   2        2.02        4.26     11.25 o 
 -15   9   2      112.03      106.00     71.30 o 
 -14   9   2      208.12      176.61     63.38 o 
 -13   9   2       70.20       68.27     29.04 o 
 -12   9   2      420.74      509.23     34.09 o 
 -11   9   2      642.95      639.52     45.65 o 
 -10   9   2     2303.81     2372.34    106.72 o 
  -9   9   2     1470.16     1639.68     65.58 o 
  -8   9   2     5229.01     5497.38    162.23 o 
  -7   9   2     1185.39     1133.06     39.40 o 
  -6   9   2      727.74      771.88     36.02 o 
  -5   9   2       25.61       23.90     12.14 o 
  -4   9   2     1443.79     1440.42     54.02 o 
  -3   9   2     1007.09      983.83     42.40 o 
  -2   9   2        5.44       10.58      8.97 o 
  -1   9   2      849.13      842.37     50.45 o 
   0   9   2        4.60        6.37      9.47 o 
   1   9   2       67.04       78.04     28.29 o 
   2   9   2        7.35       11.67     10.10 o 
   3   9   2     1540.23     1419.55     56.20 o 
   4   9   2      966.00      961.24     43.22 o 
   5   9   2     2018.74     2182.24     81.05 o 
   6   9   2     1800.61     1935.70     73.21 o 
   7   9   2     2722.57     2863.44    135.79 o 
   8   9   2      908.15     1018.29     69.55 o 
   9   9   2      305.52      407.17     36.64 o 
  10   9   2      483.64      524.07     34.29 o 
  11   9   2     1025.11     1176.12     76.08 o 
  12   9   2       58.66       63.42     38.83 o 
  13   9   2     1274.45     1250.04    133.85 o 
  14   9   2        2.25        4.87     16.03 o 
  15   9   2       37.51       30.57     31.55 o 
  16   9   2      173.98      122.17     56.49 o 
  17   9   2      173.46      101.58     81.04 o 
 -16  10   2      439.31      437.66     51.44 o 
 -15  10   2      965.31     1038.06    104.38 o 
 -14  10   2      794.18      794.95     68.70 o 
 -13  10   2      616.12      637.24     63.59 o 
 -12  10   2      546.87      607.74     46.76 o 
 -11  10   2     1116.93     1101.10     76.16 o 
 -10  10   2      105.70       93.37     49.59 o 
  -9  10   2        5.25        9.68     13.99 o 
  -8  10   2      172.29      187.27     39.08 o 
  -7  10   2       60.04       65.08     32.26 o 
  -6  10   2       26.86       30.57     20.98 o 
  -5  10   2      480.58      492.24     36.94 o 
  -4  10   2      618.32      618.84     27.44 o 
  -3  10   2      917.21      912.67     40.61 o 
  -2  10   2     1042.86      988.43     39.29 o 
  -1  10   2     1015.36     1033.97     42.66 o 
   0  10   2     1414.24     1481.96     55.21 o 
   1  10   2      998.54     1010.60     42.96 o 
   2  10   2     1753.86     1809.32     61.51 o 
   3  10   2     1122.18     1106.85     45.35 o 
   4  10   2      458.03      445.74     29.08 o 
   5  10   2      591.96      634.39     39.87 o 
   6  10   2       72.48       51.07     26.48 o 
   7  10   2      164.78      118.21     64.63 o 
   8  10   2      202.61      197.45     43.84 o 
   9  10   2        9.30        3.90     13.11 o 
  10  10   2        4.41        8.42     11.86 o 
  11  10   2     1132.68     1183.20     81.86 o 
  12  10   2      720.29      665.15     74.75 o 
  13  10   2      163.58      125.90     44.64 o 
  14  10   2      729.34      725.70     82.17 o 
  15  10   2      251.45      281.77     72.62 o 
  16  10   2     1039.90     1053.30    136.06 o 
 -14  11   2       19.69       20.13     17.37 o 
 -13  11   2       19.95       13.90     23.49 o 
 -12  11   2      375.75      369.15     43.09 o 
 -11  11   2      344.39      344.17     40.42 o 
 -10  11   2      649.28      715.71     59.82 o 
  -9  11   2      740.15      777.40     49.04 o 
  -8  11   2      813.57      918.54     64.46 o 
  -7  11   2       42.47       34.83     24.47 o 
  -6  11   2     1627.95     1630.93     87.36 o 
  -5  11   2      763.85      806.28     56.35 o 
  -4  11   2      202.38      220.44     29.57 o 
  -3  11   2     1294.67     1287.13     63.31 o 
  -2  11   2        5.92        8.53     16.30 o 
  -1  11   2      196.71      181.11     35.52 o 
   0  11   2      138.26      111.34     45.10 o 
   1  11   2       53.16       57.81     23.93 o 
   2  11   2       47.74       45.88     29.80 o 
   3  11   2      366.74      377.23     40.59 o 
   4  11   2      275.56      227.23     40.55 o 
   5  11   2     2033.54     1990.66    112.27 o 
   6  11   2       61.44       59.08     32.73 o 
   7  11   2      341.86      403.14     49.76 o 
   8  11   2      517.85      520.81     38.28 o 
   9  11   2      297.72      323.78     42.72 o 
  10  11   2     1377.81     1392.07     97.06 o 
  11  11   2      403.48      442.88     56.59 o 
  12  11   2      345.84      316.36     40.94 o 
  13  11   2       18.06        5.31     19.01 o 
 -11  12   2      458.41      488.41     53.09 o 
 -10  12   2       76.22       61.10     31.38 o 
  -9  12   2      217.28      143.02     62.93 o 
  -8  12   2        0.63       11.68     14.06 o 
  -7  12   2       33.96       21.25     16.75 o 
  -6  12   2      307.94      325.15     44.50 o 
  -5  12   2      229.59      188.80     45.70 o 
  -4  12   2        6.91       11.95     12.59 o 
  -3  12   2      334.49      349.86     31.65 o 
  -2  12   2      933.21      868.85     71.44 o 
  -1  12   2      708.27      656.15     52.64 o 
   0  12   2      788.71      804.14     64.48 o 
   1  12   2       38.18       36.59     31.69 o 
   2  12   2      853.67      885.46     64.28 o 
   3  12   2      402.55      434.12     36.72 o 
   4  12   2       97.43       90.36     48.84 o 
   5  12   2      259.78      228.66     31.71 o 
   6  12   2       13.62        8.60     13.36 o 
   7  12   2       99.89       74.07     38.54 o 
   8  12   2       47.35       28.77     23.32 o 
   9  12   2       70.00       50.71     43.26 o 
  10  12   2       98.90       48.63     44.16 o 
  -6  13   2       73.40       72.24     51.49 o 
  -5  13   2      558.20      495.53     48.57 o 
  -4  13   2       64.81       30.66     27.36 o 
  -3  13   2      252.20      214.80     40.80 o 
  -2  13   2      143.81      113.21     89.48 o 
  -1  13   2      152.88       93.34     55.84 o 
   0  13   2      110.25       85.13     56.76 o 
   1  13   2       84.81       38.43     28.71 o 
   2  13   2        3.06        5.79     25.88 o 
   3  13   2      131.57      107.81     70.71 o 
   4  13   2      349.89      339.66     66.82 o 
   5  13   2        6.02        6.78     21.03 o 
   6  13   2     1519.68     1452.87     81.56 o 
 -23   1   3      278.55      273.23     82.04 o 
 -22   1   3       69.02       48.96     31.94 o 
 -21   1   3      656.80      673.80     59.64 o 
 -20   1   3        0.91        5.18     21.15 o 
 -19   1   3        1.07        7.02     13.94 o 
 -18   1   3       88.12       61.90     36.08 o 
 -17   1   3       54.57       69.32     28.74 o 
 -16   1   3       95.55       86.57     27.89 o 
 -15   1   3     1952.10     1990.91     69.15 o 
 -14   1   3       23.64       26.86     13.17 o 
 -13   1   3     3709.19     3894.08     82.99 o 
 -12   1   3       94.08       91.09     18.77 o 
 -11   1   3       80.32      100.13     17.90 o 
 -10   1   3      431.31      408.24     14.69 o 
  -9   1   3        6.49        7.62      6.64 o 
  -8   1   3       11.28       14.58      5.81 o 
  -7   1   3      374.44      401.82     15.95 o 
  -6   1   3       59.54       63.03      7.52 o 
  -5   1   3     1046.49     1191.77     15.10 o 
  -4   1   3     1955.49     2097.18     24.01 o 
  -3   1   3      174.11      184.37      6.83 o 
  -2   1   3        1.90        6.03      3.94 o 
  -1   1   3       66.62       89.14      5.08 o 
   0   1   3        3.70        6.92      3.25 o 
   1   1   3      831.62      884.09     15.62 o 
   2   1   3     1046.13     1080.17     13.11 o 
   3   1   3     1687.37     1900.99     32.96 o 
   4   1   3      118.76      111.32      7.70 o 
   5   1   3     6759.70     7366.06    107.03 o 
   6   1   3     5315.57     5615.21    124.70 o 
   7   1   3       35.41       58.93     10.93 o 
   8   1   3      728.14      859.97     21.65 o 
   9   1   3      748.30      854.76     32.56 o 
  10   1   3      670.33      686.05     37.68 o 
  11   1   3       19.09       20.90      7.45 o 
  12   1   3        3.50        5.53      5.70 o 
  13   1   3     1073.13     1098.18     80.99 o 
  14   1   3     4769.98     4303.03    302.42 o 
  15   1   3       48.29       43.03     20.19 o 
  16   1   3      925.15      732.98     44.57 o 
  17   1   3       33.61       18.53     16.64 o 
  18   1   3       11.10        9.74     16.76 o 
  19   1   3       55.83       43.97     34.02 o 
  20   1   3        8.71        7.16     14.71 o 
  21   1   3      212.61      198.46     41.00 o 
  22   1   3        4.68        5.76     19.10 o 
  23   1   3        9.44       -0.50     27.39 o 
 -23   2   3       32.15       34.33     39.20 o 
 -22   2   3      206.91      200.80    152.18 o 
 -21   2   3      159.10      133.79    102.44 o 
 -20   2   3       97.46       46.17     28.56 o 
 -19   2   3        5.30       11.48     20.29 o 
 -18   2   3      269.39      247.75     45.07 o 
 -17   2   3      101.28       78.36     35.74 o 
 -16   2   3     1247.41     1273.39     60.70 o 
 -15   2   3     1647.13     1716.75     66.15 o 
 -14   2   3      630.38      663.17     36.42 o 
 -13   2   3       44.35       42.25     12.74 o 
 -12   2   3       47.17       45.23     13.87 o 
 -11   2   3        4.21        5.72      5.44 o 
 -10   2   3       30.19       27.91      8.67 o 
  -9   2   3       21.81       26.92      7.97 o 
  -8   2   3     1330.05     1297.99     26.88 o 
  -7   2   3      530.91      561.62     20.09 o 
  -6   2   3      103.29       96.68     10.02 o 
  -5   2   3      683.76      794.12     24.10 o 
  -4   2   3      505.33      567.11     17.96 o 
  -3   2   3      582.26      619.16     19.27 o 
  -2   2   3     1477.61     1517.71     23.23 o 
  -1   2   3       40.40       56.47      7.12 o 
   0   2   3     2871.89     3032.82     71.88 o 
   1   2   3        8.94       27.66      6.02 o 
   2   2   3        0.48        4.06      2.55 o 
   3   2   3      527.91      592.50     19.62 o 
   4   2   3       62.80       81.53      9.92 o 
   5   2   3       65.77       80.28      8.34 o 
   6   2   3     1375.19     1648.66     44.01 o 
   7   2   3      463.61      445.13     17.73 o 
   8   2   3      175.67      192.17      9.75 o 
   9   2   3      676.90      771.69     28.64 o 
  10   2   3      922.69     1078.73     50.19 o 
  11   2   3      855.76      873.83     47.04 o 
  12   2   3      833.16      823.07     51.78 o 
  13   2   3      186.81      228.27     21.50 o 
  14   2   3       82.38       69.63     25.44 o 
  15   2   3     1315.61     1144.86     92.92 o 
  16   2   3       16.99       13.16     10.42 o 
  17   2   3       32.38       30.06     20.99 o 
  18   2   3       88.60       64.34     41.26 o 
  19   2   3      183.38      133.39     83.80 o 
  20   2   3      180.16      101.54     66.79 o 
  21   2   3      158.68      108.62     54.36 o 
  22   2   3       31.44       31.04     24.63 o 
  23   2   3        3.29       16.02     33.64 o 
 -23   3   3       17.07       13.80     27.45 o 
 -22   3   3       37.83       35.14     44.52 o 
 -21   3   3      348.16      335.85     50.75 o 
 -20   3   3        1.27        3.89     24.42 o 
 -19   3   3      103.11      100.08     47.18 o 
 -18   3   3      118.01      126.82     32.05 o 
 -17   3   3       15.49       16.01     11.83 o 
 -16   3   3      359.14      325.94     39.74 o 
 -15   3   3     2182.97     2026.91     81.29 o 
 -14   3   3       59.35       61.12     17.32 o 
 -13   3   3       38.28       37.97     15.87 o 
 -12   3   3       15.60       15.00      6.14 o 
 -11   3   3      157.84      138.25     11.85 o 
 -10   3   3        6.68       11.88      7.39 o 
  -9   3   3       71.75       83.33     11.79 o 
  -8   3   3       27.77       25.19      8.71 o 
  -7   3   3      175.50      197.67     10.68 o 
  -6   3   3     1052.49     1028.91     25.90 o 
  -5   3   3     2626.76     2855.13     62.98 o 
  -4   3   3     2278.24     2504.85     34.12 o 
  -3   3   3      159.11      146.51     14.06 o 
  -2   3   3      480.75      552.13     20.12 o 
  -1   3   3       43.26       62.91      8.58 o 
   0   3   3     3221.09     3270.49     43.13 o 
   1   3   3     1536.31     1591.80     26.15 o 
   2   3   3     1836.75     1941.92     51.30 o 
   3   3   3     2126.15     2235.26     45.05 o 
   4   3   3      232.52      237.93     16.36 o 
   5   3   3        6.16       12.68      9.82 o 
   6   3   3      158.62      177.14      9.44 o 
   7   3   3       40.41       41.28     10.02 o 
   8   3   3      118.03      136.54      9.72 o 
   9   3   3      140.93      141.04     12.86 o 
  10   3   3      273.58      277.70     15.59 o 
  11   3   3      793.64      734.34     39.03 o 
  12   3   3       65.09       58.51     18.35 o 
  13   3   3      512.44      466.99     32.92 o 
  14   3   3      417.84      410.79     32.68 o 
  15   3   3      138.87      121.39     47.92 o 
  16   3   3     1827.27     1529.87    119.80 o 
  17   3   3      122.85       89.82     41.65 o 
  18   3   3       93.65       53.64     30.51 o 
  19   3   3      200.14      126.84     57.82 o 
  20   3   3       72.31       41.18     35.03 o 
  21   3   3        0.13        2.83     36.11 o 
  22   3   3        7.01       20.48     34.12 o 
 -22   4   3       36.44       30.42     36.95 o 
 -21   4   3      128.37      109.04     73.15 o 
 -20   4   3       25.37       28.73     27.92 o 
 -19   4   3       33.73       34.72     28.55 o 
 -18   4   3       45.14       43.17     33.40 o 
 -17   4   3      103.27       75.13     25.35 o 
 -16   4   3        1.12       -4.17     16.41 o 
 -15   4   3      362.91      348.56     30.48 o 
 -14   4   3      225.25      180.59     21.71 o 
 -13   4   3      223.79      208.92     20.03 o 
 -12   4   3     2254.71     2092.24     60.49 o 
 -11   4   3     1208.46     1187.25     50.80 o 
 -10   4   3       41.81       49.98     14.04 o 
  -9   4   3      122.99      114.40     10.88 o 
  -8   4   3      115.34      101.14      7.83 o 
  -7   4   3      612.75      649.43     25.18 o 
  -6   4   3     1279.85     1313.25     37.85 o 
  -5   4   3      334.00      359.41     21.56 o 
  -4   4   3      728.43      836.99     21.21 o 
  -3   4   3       64.62       65.28     17.24 o 
  -2   4   3     3843.07     3930.20     84.39 o 
  -1   4   3     3189.07     3234.31     87.61 o 
   0   4   3     2064.61     2158.65     30.31 o 
   1   4   3      565.84      516.46     18.28 o 
   2   4   3       98.34      122.13     15.82 o 
   3   4   3     2025.49     2017.34     36.73 o 
   4   4   3       38.64       38.14     15.56 o 
   5   4   3      611.40      578.43     31.63 o 
   6   4   3       28.67       42.64     17.53 o 
   7   4   3        8.13        7.55      4.35 o 
   8   4   3      184.37      160.89     11.82 o 
   9   4   3      302.67      326.32     18.85 o 
  10   4   3      439.37      446.70     21.84 o 
  11   4   3      167.60      185.79     12.33 o 
  12   4   3     1128.46     1129.39     76.42 o 
  13   4   3      102.49      101.97     17.87 o 
  14   4   3      130.20      125.35     17.01 o 
  15   4   3        0.47        5.18      9.37 o 
  16   4   3     1543.29     1393.71    113.57 o 
  17   4   3      155.57      107.05     40.87 o 
  18   4   3      138.82       66.50     48.44 o 
  19   4   3       83.13       61.21     51.54 o 
  20   4   3      237.26      205.35     77.13 o 
  21   4   3       33.30       26.50     31.99 o 
  22   4   3       21.18       10.20     20.41 o 
 -22   5   3        1.65        8.69     25.34 o 
 -21   5   3        2.75        8.22     18.70 o 
 -20   5   3      171.65      124.21     88.14 o 
 -19   5   3      382.42      307.10    129.57 o 
 -18   5   3      104.56       82.53     51.25 o 
 -17   5   3      442.71      488.36     42.96 o 
 -16   5   3      138.76      158.16     44.11 o 
 -15   5   3      244.66      221.26     54.26 o 
 -14   5   3      114.84      134.07     25.74 o 
 -13   5   3      596.53      525.23     22.60 o 
 -12   5   3       12.99       14.25     12.36 o 
 -11   5   3       24.86       23.39     12.35 o 
 -10   5   3       78.70       87.16     14.71 o 
  -9   5   3        9.59        7.05      3.84 o 
  -8   5   3       34.09       38.90     17.20 o 
  -7   5   3     1864.87     2002.90     57.95 o 
  -6   5   3     5378.38     5274.57    182.88 o 
  -5   5   3       79.14       97.14     23.80 o 
  -4   5   3     2542.48     2507.62     63.17 o 
  -3   5   3       36.56       50.74      7.61 o 
  -2   5   3      160.44      168.55      8.03 o 
  -1   5   3      560.57      550.12     12.00 o 
   0   5   3       47.08       63.68     11.83 o 
   1   5   3        8.36        6.29      4.14 o 
   2   5   3      315.22      337.70      7.37 o 
   3   5   3      814.80      905.84     37.55 o 
   4   5   3       34.72       38.20     17.75 o 
   5   5   3      157.67      138.52     31.56 o 
   6   5   3      215.37      248.07     25.00 o 
   7   5   3       19.97       17.31      8.74 o 
   8   5   3       14.36       13.83      6.29 o 
   9   5   3      579.96      512.63     28.11 o 
  10   5   3      589.64      564.58     29.54 o 
  11   5   3      325.53      274.22     24.51 o 
  12   5   3     1043.72      951.77     50.55 o 
  13   5   3      443.02      421.47     23.10 o 
  14   5   3      382.17      351.14     27.70 o 
  15   5   3        2.58        7.49     13.77 o 
  16   5   3       35.23       17.70     19.30 o 
  17   5   3       65.09       60.92     33.41 o 
  18   5   3       49.16       40.37     34.35 o 
  19   5   3      321.10      193.15     79.16 o 
  20   5   3       16.04       15.18     24.90 o 
  21   5   3       24.47       23.29     41.70 o 
 -21   6   3        5.40        1.06     30.33 o 
 -20   6   3      110.54       85.38     63.61 o 
 -19   6   3       19.35       11.08     23.94 o 
 -18   6   3      196.45      139.12     76.33 o 
 -17   6   3       28.95       18.75     26.20 o 
 -16   6   3        9.67        7.79     13.70 o 
 -15   6   3      107.52       74.75     37.45 o 
 -14   6   3      144.81      133.87     48.46 o 
 -13   6   3      846.58      848.90     40.50 o 
 -12   6   3        8.16        8.98      6.15 o 
 -11   6   3      255.20      288.78     52.29 o 
 -10   6   3       16.88       11.90      8.45 o 
  -9   6   3      664.41      665.97     36.55 o 
  -8   6   3     1332.95     1273.56     67.71 o 
  -7   6   3      208.20      211.31     22.92 o 
  -6   6   3     3023.53     3006.82     75.30 o 
  -5   6   3        1.71       -6.43     17.77 o 
  -4   6   3       18.25       14.29      7.15 o 
  -3   6   3        4.78        5.70      4.18 o 
  -2   6   3      174.01      175.54     10.80 o 
  -1   6   3       72.78       69.56      9.59 o 
   0   6   3        0.34        1.89      3.40 o 
   1   6   3       41.75       37.93     12.41 o 
   2   6   3      458.76      462.31     19.89 o 
   3   6   3      182.52      188.65     15.27 o 
   4   6   3       78.89       95.59     22.40 o 
   5   6   3      814.41      849.33     49.24 o 
   6   6   3        4.29       10.96     14.77 o 
   7   6   3      620.75      589.13     29.38 o 
   8   6   3      326.79      334.89     25.88 o 
   9   6   3     1289.63     1287.41     84.06 o 
  10   6   3      316.16      305.74     24.95 o 
  11   6   3        9.30        8.38      8.70 o 
  12   6   3      175.49      174.33     38.55 o 
  13   6   3       34.80       32.57     19.31 o 
  14   6   3      119.95      108.64     54.81 o 
  15   6   3        0.34       10.35     19.87 o 
  16   6   3       48.18       31.24     28.93 o 
  17   6   3        0.20        1.87     21.12 o 
  18   6   3       86.95       54.77     34.44 o 
  19   6   3        4.30       -4.12     29.75 o 
  20   6   3        9.64       13.70     24.32 o 
 -20   7   3      195.02      174.61     46.19 o 
 -19   7   3       96.56      103.64     65.86 o 
 -18   7   3      101.12       93.15     62.21 o 
 -17   7   3      215.94      254.89     55.66 o 
 -16   7   3       85.44       46.96     29.63 o 
 -15   7   3      951.96      973.15     79.43 o 
 -14   7   3        6.34        8.49     21.69 o 
 -13   7   3      113.29      140.24     35.69 o 
 -12   7   3       14.34       16.80     16.32 o 
 -11   7   3      185.81      192.69     28.64 o 
 -10   7   3      352.71      297.56     36.99 o 
  -9   7   3      267.99      263.57     29.82 o 
  -8   7   3       53.72       43.90     26.32 o 
  -7   7   3      170.42      164.35      8.96 o 
  -6   7   3      376.22      360.75     26.39 o 
  -5   7   3      994.92     1097.14     40.31 o 
  -4   7   3      525.74      555.89     21.77 o 
  -3   7   3      299.08      300.36     15.96 o 
  -2   7   3      224.58      226.62     15.05 o 
  -1   7   3      249.56      247.41     14.60 o 
   0   7   3     2974.87     3015.64     52.19 o 
   1   7   3        7.92        7.11      5.82 o 
   2   7   3      307.90      309.79     16.33 o 
   3   7   3        3.66        3.32      3.21 o 
   4   7   3       93.67       83.47     12.08 o 
   5   7   3       36.98       30.29     10.66 o 
   6   7   3       49.78       45.79     14.00 o 
   7   7   3       80.62       67.06     12.52 o 
   8   7   3        0.81        2.62     13.49 o 
   9   7   3        2.46        9.61     14.13 o 
  10   7   3       67.41       94.08     31.15 o 
  11   7   3      165.97      158.57     40.64 o 
  12   7   3      626.17      685.69     41.39 o 
  13   7   3        7.15        1.09     11.91 o 
  14   7   3      406.75      421.93     47.68 o 
  15   7   3      416.69      425.66     64.00 o 
  16   7   3        9.79        4.91     21.64 o 
  17   7   3        5.88       -0.38     26.06 o 
  18   7   3        2.33        7.29     23.91 o 
  19   7   3      214.70      160.99    142.62 o 
 -19   8   3       17.77       22.38     19.23 o 
 -18   8   3      405.12      379.15     59.06 o 
 -17   8   3      283.88      292.75     74.01 o 
 -16   8   3      119.91      102.39     59.86 o 
 -15   8   3       17.88       13.82     23.29 o 
 -14   8   3      740.48      773.46     73.21 o 
 -13   8   3       39.13       32.13     18.29 o 
 -12   8   3      501.79      504.40     36.48 o 
 -11   8   3      310.95      331.06     33.26 o 
 -10   8   3     1245.71     1252.00     52.97 o 
  -9   8   3      408.49      405.60     38.28 o 
  -8   8   3      117.16      111.37     53.92 o 
  -7   8   3     2673.89     2697.79    102.44 o 
  -6   8   3       28.26       25.31     17.10 o 
  -5   8   3     1282.18     1291.27     51.58 o 
  -4   8   3      339.41      337.35     29.81 o 
  -3   8   3       56.26       52.27     23.64 o 
  -2   8   3      192.81      177.80     19.90 o 
  -1   8   3      163.52      179.59     15.09 o 
   0   8   3      667.94      680.06     38.72 o 
   1   8   3      407.77      409.54     34.06 o 
   2   8   3        9.80        3.61      8.92 o 
   3   8   3       96.69       87.68     23.72 o 
   4   8   3      238.04      275.05     27.72 o 
   5   8   3      138.12      127.86     50.82 o 
   6   8   3       94.31       87.90     35.85 o 
   7   8   3      300.91      324.94     30.16 o 
   8   8   3      508.72      523.86     34.14 o 
   9   8   3      276.34      294.75     39.50 o 
  10   8   3       53.65       45.33     29.40 o 
  11   8   3        2.07        8.32     13.60 o 
  12   8   3      318.16      328.26     35.83 o 
  13   8   3      220.48      195.24     90.33 o 
  14   8   3       10.79       16.53     17.95 o 
  15   8   3        4.54        2.19     19.26 o 
  16   8   3      107.30       65.16     60.67 o 
  17   8   3       34.44       22.81     30.20 o 
  18   8   3       53.08       37.06     37.32 o 
 -17   9   3      148.30       95.98     51.63 o 
 -16   9   3      103.69       91.01     61.83 o 
 -15   9   3      354.58      392.89     47.53 o 
 -14   9   3       99.76       89.86     32.96 o 
 -13   9   3      127.16      135.44     43.86 o 
 -12   9   3        7.16        9.94     14.59 o 
 -11   9   3      222.69      239.95     33.20 o 
 -10   9   3       90.94       94.41     44.83 o 
  -9   9   3       63.24       53.56     34.06 o 
  -8   9   3      134.90      125.17     51.91 o 
  -7   9   3       82.12       84.58     27.86 o 
  -6   9   3       75.68       61.90     31.36 o 
  -5   9   3      818.74      841.70     43.06 o 
  -4   9   3       73.83       50.48     27.76 o 
  -3   9   3     1115.05     1083.53     39.88 o 
  -2   9   3      553.11      551.39     29.74 o 
  -1   9   3      146.98      149.23     35.62 o 
   0   9   3       98.88       97.12     25.65 o 
   1   9   3      727.14      680.29     28.28 o 
   2   9   3      431.80      403.34     22.41 o 
   3   9   3      148.97      124.13     19.47 o 
   4   9   3      573.29      638.29     46.01 o 
   5   9   3       43.63       39.52     19.50 o 
   6   9   3       21.81       19.92     19.46 o 
   7   9   3      289.06      288.75     43.75 o 
   8   9   3      194.75      185.31     35.26 o 
   9   9   3       14.75       10.80     17.14 o 
  10   9   3      311.21      299.75     35.50 o 
  11   9   3       62.51       53.27     35.29 o 
  12   9   3      243.18      262.86     54.04 o 
  13   9   3       89.58       75.96     39.41 o 
  14   9   3        6.41       11.34     21.68 o 
  15   9   3      213.18      175.02    110.93 o 
  16   9   3       48.02       39.75     29.91 o 
 -15  10   3      155.78       98.81     77.02 o 
 -14  10   3      128.48      131.56     76.86 o 
 -13  10   3      563.45      582.89     59.30 o 
 -12  10   3      289.81      297.66     40.80 o 
 -11  10   3       87.00       71.83     37.98 o 
 -10  10   3        7.34        6.45     14.95 o 
  -9  10   3     1706.94     1743.86     93.25 o 
  -8  10   3      391.17      397.35     41.18 o 
  -7  10   3      176.29      163.84     58.57 o 
  -6  10   3       38.18       43.51     32.01 o 
  -5  10   3       14.87       23.52     18.08 o 
  -4  10   3      165.10      169.00     65.10 o 
  -3  10   3       76.48       68.76     33.53 o 
  -2  10   3      101.39       73.35     37.86 o 
  -1  10   3        0.38        5.96     13.74 o 
   0  10   3      193.58      184.98     41.76 o 
   1  10   3      215.60      182.77     56.45 o 
   2  10   3      293.28      302.38     44.63 o 
   3  10   3      211.36      191.66     37.47 o 
   4  10   3      604.27      553.33     36.21 o 
   5  10   3        9.72       13.70     18.92 o 
   6  10   3      395.51      434.51     42.50 o 
   7  10   3      602.67      571.45     41.71 o 
   8  10   3      106.22      105.56     43.41 o 
   9  10   3        8.40       12.91     17.86 o 
  10  10   3      741.79      816.48     54.95 o 
  11  10   3       80.53       73.92     48.46 o 
  12  10   3       20.54       18.17     27.36 o 
  13  10   3       14.50       13.44     17.75 o 
  14  10   3        1.08        3.18     25.93 o 
  15  10   3        1.68        9.65     20.93 o 
 -13  11   3        1.99        7.60     20.03 o 
 -12  11   3      418.68      452.68     76.46 o 
 -11  11   3       23.36       21.18     16.88 o 
 -10  11   3       20.58       21.97     17.61 o 
  -9  11   3       25.11       23.04     18.56 o 
  -8  11   3      181.36      157.74     44.34 o 
  -7  11   3      102.66       82.01     37.51 o 
  -6  11   3       24.87       22.71     18.58 o 
  -5  11   3      202.31      208.76     33.68 o 
  -4  11   3      570.03      522.19     43.68 o 
  -3  11   3       41.02       49.63     33.41 o 
  -2  11   3      440.13      430.56     45.78 o 
  -1  11   3      292.22      274.77     47.77 o 
   0  11   3       12.91       13.97     20.85 o 
   1  11   3      396.74      437.59     48.66 o 
   2  11   3       28.54       17.69     27.19 o 
   3  11   3      819.78      764.68     79.46 o 
   4  11   3       72.79       64.43     35.40 o 
   5  11   3      988.10      980.63     68.56 o 
   6  11   3        9.88        8.46     12.91 o 
   7  11   3      397.08      367.97     39.09 o 
   8  11   3      103.76       79.50     36.13 o 
   9  11   3      471.52      436.66     41.31 o 
  10  11   3       12.38       13.81     16.12 o 
  11  11   3       49.04       29.00     24.97 o 
  12  11   3      192.96      182.93     43.40 o 
 -10  12   3      259.33      222.20     73.23 o 
  -9  12   3      174.56      133.92     86.57 o 
  -8  12   3      115.78       84.88     56.85 o 
  -7  12   3      166.00      186.89     53.04 o 
  -6  12   3       27.73       18.20     24.28 o 
  -5  12   3        1.91        8.24     20.81 o 
  -4  12   3      174.56      128.36    105.57 o 
  -3  12   3      137.82      103.89     57.98 o 
  -2  12   3       59.60       29.71     31.28 o 
  -1  12   3       41.08       23.36     19.05 o 
   0  12   3        2.80       -1.17     20.05 o 
   1  12   3       76.59       58.74     30.91 o 
   2  12   3      226.71      214.53     44.60 o 
   3  12   3       89.04       91.32     46.05 o 
   4  12   3       20.44       11.37     21.18 o 
   5  12   3      794.95      782.16     65.91 o 
   6  12   3      112.11      109.52     59.22 o 
   7  12   3        3.80       14.39     18.24 o 
   8  12   3      339.73      310.53     37.00 o 
   9  12   3       46.74       32.72     21.65 o 
  -4  13   3        7.53        4.34     26.99 o 
  -3  13   3       94.83       66.72     51.81 o 
  -2  13   3      124.61       76.72     42.01 o 
  -1  13   3      167.51      157.54     65.96 o 
   0  13   3      329.50      270.80     60.62 o 
   1  13   3      195.90      185.49     54.38 o 
   2  13   3       49.91       39.14     33.03 o 
   3  13   3      243.20      221.64     52.44 o 
 -23   0   4        1.86       -6.65     62.29 o 
 -22   0   4      398.82      444.95     73.42 o 
 -21   0   4      524.87      516.12    107.03 o 
 -20   0   4     1698.52     1771.92    178.53 o 
 -19   0   4      366.86      455.42     57.26 o 
 -18   0   4    13322.63    14401.78   1317.58 o 
 -17   0   4      206.73      204.64     48.54 o 
 -16   0   4     4082.72     4368.89    157.76 o 
 -15   0   4     3119.21     3150.88    137.34 o 
 -14   0   4      914.51      981.76     55.75 o 
 -13   0   4     4585.75     4683.81    171.08 o 
 -12   0   4     1602.73     1651.75     97.74 o 
 -11   0   4     3591.14     3747.70    148.87 o 
 -10   0   4      357.73      378.77     37.23 o 
  -9   0   4     3292.75     3361.21     94.00 o 
  -8   0   4      787.50      832.24     28.17 o 
  -7   0   4     8956.38     9498.32    166.02 o 
  -6   0   4       16.74       17.01      9.68 o 
  -5   0   4     7510.75     7455.52    152.57 o 
  -4   0   4     3456.19     3519.31     68.76 o 
  -3   0   4    12542.13    11763.18    323.12 o 
  -2   0   4     1344.19     1234.81     35.53 o 
  -1   0   4    17136.77    16229.59    731.71 o 
   0   0   4     1455.36     1449.18     53.87 o 
   1   0   4    11338.21    10619.65    252.65 o 
   2   0   4     2501.15     2222.57     95.12 o 
   3   0   4     1311.80     1189.69     53.92 o 
   4   0   4     3196.41     3211.10     74.23 o 
   5   0   4     5630.17     5134.53    103.71 o 
   6   0   4      966.08     1002.94     50.78 o 
   7   0   4      593.44      603.25     27.73 o 
   8   0   4     1959.24     2078.19     71.95 o 
   9   0   4      480.76      501.29     36.31 o 
  10   0   4     3621.71     3483.46    177.94 o 
  11   0   4      121.16       89.95     43.92 o 
  12   0   4     4574.28     4150.96    364.78 o 
  13   0   4     1656.49     1542.77    174.48 o 
  14   0   4     1663.36     1530.52    230.89 o 
  15   0   4     1500.07     1159.78     90.02 o 
  16   0   4     2273.09     1771.97    115.81 o 
  17   0   4     2746.58     2099.13    189.39 o 
  18   0   4      104.41       67.09     73.78 o 
  19   0   4     1115.18      838.86    120.25 o 
  20   0   4      788.16      647.29     80.55 o 
  21   0   4      112.05       59.23     75.44 o 
  22   0   4      181.87      108.74    133.12 o 
 -23   1   4     2656.76     2842.87    173.83 o 
 -22   1   4     1951.15     2361.87    155.39 o 
 -21   1   4      903.40      949.05     88.12 o 
 -20   1   4     1496.35     1593.80     94.36 o 
 -19   1   4      467.21      475.57     43.28 o 
 -18   1   4      112.39      105.53     57.64 o 
 -17   1   4        8.82       10.25     13.06 o 
 -16   1   4      224.07      214.02     26.89 o 
 -15   1   4      151.99      156.49     25.74 o 
 -14   1   4       31.41       31.90     15.80 o 
 -13   1   4     1095.55     1121.01     32.31 o 
 -12   1   4     2379.68     2407.27     67.35 o 
 -11   1   4     6746.13     6706.04    116.54 o 
 -10   1   4     3882.92     3691.65     79.44 o 
  -9   1   4     5285.23     5112.74    111.09 o 
  -8   1   4    10078.01    10011.53    204.06 o 
  -7   1   4     2986.43     2874.30     53.05 o 
  -6   1   4    13861.37    13209.71    152.79 o 
  -5   1   4     1951.44     1878.93     35.13 o 
  -4   1   4      622.49      596.80     20.56 o 
  -3   1   4     2691.51     2707.96     54.14 o 
  -2   1   4       13.05       22.53      6.75 o 
  -1   1   4      329.06      326.35     13.22 o 
   0   1   4       61.57       70.66      8.33 o 
   1   1   4       36.02       26.13      8.17 o 
   2   1   4      333.81      351.33     17.01 o 
   3   1   4    11037.24    11023.84    176.04 o 
   4   1   4     4330.02     4346.72    103.70 o 
   5   1   4     2644.46     2625.53     68.80 o 
   6   1   4     9674.79     9163.53    209.85 o 
   7   1   4     1506.30     1457.59     46.57 o 
   8   1   4     8090.88     7892.07    276.22 o 
   9   1   4     3397.72     3521.41    191.90 o 
  10   1   4     2031.26     1968.18     80.22 o 
  11   1   4     1095.07     1086.42     88.61 o 
  12   1   4     1569.89     1513.00    106.75 o 
  13   1   4      843.75      898.08     72.87 o 
  14   1   4      295.64      336.79     40.24 o 
  15   1   4        7.46       12.90     11.77 o 
  16   1   4       13.63        8.99     13.21 o 
  17   1   4      658.03      500.26     47.92 o 
  18   1   4      544.22      417.75     51.07 o 
  19   1   4      695.39      483.52     49.76 o 
  20   1   4      622.28      457.55     81.66 o 
  21   1   4      556.32      476.62     65.71 o 
  22   1   4      848.77      818.53     96.63 o 
 -22   2   4      177.80      128.97    131.01 o 
 -21   2   4      670.11      675.87     81.56 o 
 -20   2   4      944.88     1036.27     88.91 o 
 -19   2   4     2712.02     2713.26    202.20 o 
 -18   2   4      352.60      367.38     43.69 o 
 -17   2   4     4809.01     5311.01    186.05 o 
 -16   2   4     3481.63     3709.25    116.22 o 
 -15   2   4      553.49      557.45     24.23 o 
 -14   2   4     9096.70     9085.92    159.75 o 
 -13   2   4     1868.94     1928.20     65.05 o 
 -12   2   4     2857.88     2833.12     75.40 o 
 -11   2   4     1021.63      968.73     41.01 o 
 -10   2   4      671.74      633.44     20.01 o 
  -9   2   4      634.15      647.15     25.37 o 
  -8   2   4       16.33       16.99      6.18 o 
  -7   2   4       28.98       16.52      7.50 o 
  -6   2   4     1086.07     1101.41     22.86 o 
  -5   2   4     5188.69     5042.49     93.53 o 
  -4   2   4     1660.30     1639.95     31.45 o 
  -3   2   4     9438.42     8860.33    115.63 o 
  -2   2   4     2749.97     2457.78     43.52 o 
  -1   2   4     2878.50     2582.81     34.67 o 
   0   2   4    11381.40    11425.34    202.85 o 
   1   2   4     5744.49     5467.57    125.79 o 
   2   2   4    12697.71    13089.04    314.65 o 
   3   2   4    11347.83    11432.01    190.78 o 
   4   2   4       94.84      152.86     11.55 o 
   5   2   4      874.56      832.06     27.26 o 
   6   2   4       98.79      138.31     12.97 o 
   7   2   4     1049.41     1021.57     25.76 o 
   8   2   4      897.95      943.96     35.17 o 
   9   2   4       57.74       65.46     14.99 o 
  10   2   4      490.40      474.74     22.98 o 
  11   2   4     4174.04     4101.40    227.64 o 
  12   2   4       99.58      105.77     27.78 o 
  13   2   4     1177.56     1223.14    107.94 o 
  14   2   4     6090.06     5696.62    465.87 o 
  15   2   4      742.97      655.41     56.20 o 
  16   2   4     4337.74     3430.13    229.66 o 
  17   2   4     1006.46      793.19     56.36 o 
  18   2   4     1963.31     1596.15    157.06 o 
  19   2   4      214.60      166.61     43.31 o 
  20   2   4       72.04       45.01     39.16 o 
  21   2   4      366.51      224.84     51.27 o 
  22   2   4        3.28        7.85     30.69 o 
 -22   3   4      329.76      254.70    111.21 o 
 -21   3   4     1056.22     1045.59     90.48 o 
 -20   3   4     1513.13     1577.49    131.15 o 
 -19   3   4     1235.13     1339.63    115.31 o 
 -18   3   4       56.56       50.67     33.86 o 
 -17   3   4      540.28      538.62     41.13 o 
 -16   3   4       64.79       47.41     24.16 o 
 -15   3   4        5.15        4.84      7.40 o 
 -14   3   4     1955.13     1946.76     63.04 o 
 -13   3   4     1877.47     1880.13     63.92 o 
 -12   3   4     2580.25     2510.37    121.84 o 
 -11   3   4     3487.70     3095.70    109.98 o 
 -10   3   4     3014.01     2816.52     76.04 o 
  -9   3   4     4639.34     4347.67    132.59 o 
  -8   3   4     6179.71     5831.05    122.14 o 
  -7   3   4     1506.60     1395.35     41.50 o 
  -6   3   4     5034.13     4660.00     74.62 o 
  -5   3   4     6461.21     6153.14    161.52 o 
  -4   3   4     1672.55     1610.07     30.87 o 
  -3   3   4     5493.89     5231.04     97.79 o 
  -2   3   4      207.20      212.66     10.84 o 
  -1   3   4     1315.06     1324.29     30.91 o 
   0   3   4        1.99        6.64      5.45 o 
   1   3   4     3834.76     3756.81    113.76 o 
   2   3   4     2371.49     2301.37     68.35 o 
   3   3   4     1683.49     1560.29     33.99 o 
   4   3   4      359.23      337.25     20.83 o 
   5   3   4     6904.97     6984.17    176.52 o 
   6   3   4     3017.12     3114.57     58.40 o 
   7   3   4     4863.65     4722.21    111.21 o 
   8   3   4     7271.79     7151.68    227.01 o 
   9   3   4     1942.69     2017.46    100.78 o 
  10   3   4     1035.29     1058.70     81.76 o 
  11   3   4     5638.04     5003.88    332.95 o 
  12   3   4       65.79       61.28     25.08 o 
  13   3   4       94.99      104.95     22.95 o 
  14   3   4      730.42      698.00     67.74 o 
  15   3   4        7.72        4.15     12.92 o 
  16   3   4        5.69       11.20     15.29 o 
  17   3   4      493.69      479.65     57.35 o 
  18   3   4       43.45       28.51     25.12 o 
  19   3   4      896.48      759.68    111.92 o 
  20   3   4      438.57      348.31     65.56 o 
  21   3   4      709.22      518.85     81.88 o 
 -21   4   4      730.42      694.83     83.98 o 
 -20   4   4      305.11      271.72     67.50 o 
 -19   4   4     2618.23     2449.87    146.77 o 
 -18   4   4     1666.42     1687.88    118.80 o 
 -17   4   4     2446.25     2414.86    118.84 o 
 -16   4   4     2075.31     1975.72     97.96 o 
 -15   4   4     2354.34     2370.98     75.84 o 
 -14   4   4     3294.25     3355.49    117.38 o 
 -13   4   4      872.76      859.10     33.52 o 
 -12   4   4     1744.16     1564.71     55.62 o 
 -11   4   4     1460.11     1435.07     44.10 o 
 -10   4   4      509.04      484.33     35.27 o 
  -9   4   4        1.70        2.71      9.90 o 
  -8   4   4       14.77       19.21     11.04 o 
  -7   4   4      133.42      143.67     21.46 o 
  -6   4   4     1048.36     1021.15     40.02 o 
  -5   4   4     3491.42     3436.30     84.82 o 
  -4   4   4     2389.31     2424.91     56.90 o 
  -3   4   4     3940.99     3907.25    112.75 o 
  -2   4   4     6852.41     7053.91    124.79 o 
  -1   4   4     2988.15     2980.07     49.42 o 
   0   4   4    11754.80    11480.35    147.56 o 
   1   4   4     2164.30     2081.59     34.27 o 
   2   4   4     1591.61     1492.76     40.22 o 
   3   4   4     1514.53     1502.87     41.77 o 
   4   4   4     2510.56     2532.92     67.32 o 
   5   4   4     2523.27     2585.05     77.84 o 
   6   4   4       16.26       21.96     14.17 o 
   7   4   4       23.00       22.07     15.08 o 
   8   4   4      279.21      310.07     28.31 o 
   9   4   4     1022.61     1015.54     46.93 o 
  10   4   4      569.44      558.92     35.61 o 
  11   4   4     1505.11     1483.42     95.87 o 
  12   4   4     2075.20     2044.47    155.20 o 
  13   4   4     1603.65     1636.49    129.66 o 
  14   4   4     2018.11     2051.87    209.44 o 
  15   4   4     1643.03     1579.94    183.78 o 
  16   4   4     1954.72     1984.75    241.10 o 
  17   4   4      135.81      149.44     52.38 o 
  18   4   4      504.39      382.62     80.68 o 
  19   4   4     1080.37      893.71     88.02 o 
  20   4   4      217.11      166.40     83.83 o 
  21   4   4      174.64      136.01     83.81 o 
 -21   5   4      939.49      917.73     79.42 o 
 -20   5   4      107.93       64.97     63.10 o 
 -19   5   4      912.84      898.24     84.10 o 
 -18   5   4      100.14       90.92     34.82 o 
 -17   5   4      204.11      167.50     42.01 o 
 -16   5   4        7.86        8.70     19.26 o 
 -15   5   4      220.85      229.34     34.57 o 
 -14   5   4      360.90      313.85     24.61 o 
 -13   5   4     1646.39     1553.88     58.27 o 
 -12   5   4      354.70      332.06     27.09 o 
 -11   5   4     3929.44     4002.38    140.54 o 
 -10   5   4     4001.11     3811.77    132.15 o 
  -9   5   4      857.70      811.97     53.62 o 
  -8   5   4     3541.47     3550.67    103.39 o 
  -7   5   4     3601.55     3815.36     90.16 o 
  -6   5   4     7609.31     7920.71    201.23 o 
  -5   5   4     2803.38     2983.93     78.90 o 
  -4   5   4     1686.40     1724.24     45.32 o 
  -3   5   4      460.88      420.56     23.28 o 
  -2   5   4      437.72      457.67     18.21 o 
  -1   5   4       37.67       48.68     11.23 o 
   0   5   4      552.35      594.31     23.62 o 
   1   5   4      178.72      193.51     20.49 o 
   2   5   4      239.48      248.76     17.84 o 
   3   5   4     2608.38     2718.67     77.13 o 
   4   5   4     2224.21     2107.95     81.27 o 
   5   5   4     2931.30     2972.29     91.04 o 
   6   5   4     1783.34     1957.99    104.21 o 
   7   5   4     1139.59     1138.39     65.11 o 
   8   5   4     3565.61     3577.29    142.88 o 
   9   5   4     5241.14     5634.56    300.41 o 
  10   5   4     3999.94     4202.00    236.77 o 
  11   5   4      240.48      281.12     32.31 o 
  12   5   4      284.17      306.33     27.97 o 
  13   5   4     1310.45     1402.89     87.77 o 
  14   5   4       67.95       57.99     39.58 o 
  15   5   4        9.10        9.59     20.67 o 
  16   5   4      164.55      121.06     57.86 o 
  17   5   4       38.53       37.38     32.87 o 
  18   5   4       46.03       42.33     53.73 o 
  19   5   4      272.96      165.92    148.72 o 
  20   5   4      506.96      424.69     87.01 o 
 -20   6   4      233.61      106.44    104.39 o 
 -19   6   4     1090.83     1109.64    114.86 o 
 -18   6   4      802.37      901.81     78.59 o 
 -17   6   4      894.65      909.81     61.12 o 
 -16   6   4     3215.84     3398.13    136.04 o 
 -15   6   4     3202.70     3277.60    178.89 o 
 -14   6   4     1406.15     1339.71     60.72 o 
 -13   6   4     1930.98     1847.46     70.75 o 
 -12   6   4      588.46      592.34     31.94 o 
 -11   6   4      408.73      402.85     28.50 o 
 -10   6   4       46.00       37.74     20.78 o 
  -9   6   4     2252.96     2389.54     88.66 o 
  -8   6   4     1767.89     1930.08     77.58 o 
  -7   6   4        6.91       15.58     16.37 o 
  -6   6   4        8.85        9.99     13.97 o 
  -5   6   4      745.50      780.18     46.01 o 
  -4   6   4     2914.90     3039.52     70.05 o 
  -3   6   4     2318.76     2246.31     45.73 o 
  -2   6   4     5069.94     5182.70     91.58 o 
  -1   6   4     3251.95     3413.94     59.82 o 
   0   6   4     4657.00     4610.31    104.38 o 
   1   6   4     2570.36     2652.76     54.73 o 
   2   6   4     1909.12     1967.03     52.65 o 
   3   6   4     1785.14     1861.40     91.60 o 
   4   6   4      250.15      268.99     24.95 o 
   5   6   4     1239.52     1209.49     52.28 o 
   6   6   4      539.20      565.21     51.36 o 
   7   6   4        5.80       11.13     12.13 o 
   8   6   4      126.54      111.42     44.63 o 
   9   6   4     1317.83     1273.73     58.45 o 
  10   6   4       17.52       23.08     15.81 o 
  11   6   4     1985.50     2086.50    110.23 o 
  12   6   4     1390.82     1425.29     79.61 o 
  13   6   4     1460.85     1518.37     79.75 o 
  14   6   4      707.55      756.82     69.29 o 
  15   6   4     1156.56     1212.39    111.04 o 
  16   6   4      374.78      420.45     47.56 o 
  17   6   4     1445.10     1357.80    185.75 o 
  18   6   4      339.68      306.74     49.11 o 
  19   6   4      398.59      312.64     58.15 o 
 -19   7   4      166.75      119.39    120.81 o 
 -18   7   4      129.46       88.55     73.28 o 
 -17   7   4      395.14      388.72     57.56 o 
 -16   7   4       52.28       54.31     41.57 o 
 -15   7   4        1.29        0.51     19.58 o 
 -14   7   4      121.35       89.83     55.93 o 
 -13   7   4     1589.29     1671.03     67.35 o 
 -12   7   4      845.73      781.26     40.90 o 
 -11   7   4      899.65      922.58     43.53 o 
 -10   7   4     1691.87     1729.10     61.98 o 
  -9   7   4     4007.55     4345.42    123.15 o 
  -8   7   4     2633.54     2681.78     98.01 o 
  -7   7   4     2416.76     2483.02     93.20 o 
  -6   7   4      145.36      178.00     52.58 o 
  -5   7   4     1102.87     1083.71     45.27 o 
  -4   7   4     3167.22     3336.60    119.68 o 
  -3   7   4      266.25      294.25     31.43 o 
  -2   7   4     1203.95     1231.92     46.43 o 
  -1   7   4       78.85       70.65     21.27 o 
   0   7   4       10.62        7.59      5.88 o 
   1   7   4     1817.37     1870.84     52.37 o 
   2   7   4        7.64        8.42     15.44 o 
   3   7   4     2275.83     2263.46     87.06 o 
   4   7   4     1252.62     1215.43     55.47 o 
   5   7   4      218.56      229.46     57.07 o 
   6   7   4     6475.30     6505.21    293.20 o 
   7   7   4     2135.61     2195.91    127.04 o 
   8   7   4     1166.84     1223.02     69.67 o 
   9   7   4       25.09       29.18     17.33 o 
  10   7   4     2307.02     2331.41     96.22 o 
  11   7   4     1159.01     1210.28     78.61 o 
  12   7   4      244.16      278.68     29.66 o 
  13   7   4     1592.17     1542.97     96.34 o 
  14   7   4      404.61      336.04     46.98 o 
  15   7   4      329.61      283.31     71.14 o 
  16   7   4        4.69        7.95     22.48 o 
  17   7   4      411.57      369.07     65.98 o 
  18   7   4      350.96      416.68     50.91 o 
 -18   8   4      248.82      120.99    134.22 o 
 -17   8   4     1879.86     2190.04    189.30 o 
 -16   8   4      745.75      712.75     77.64 o 
 -15   8   4      782.66      850.87     76.64 o 
 -14   8   4     1009.10     1018.95     76.54 o 
 -13   8   4      681.76      695.53     65.97 o 
 -12   8   4     1222.08     1297.34     71.62 o 
 -11   8   4      820.97      835.92     49.99 o 
 -10   8   4       31.27       20.20     18.30 o 
  -9   8   4     1367.91     1406.51     58.31 o 
  -8   8   4      546.28      521.38     37.56 o 
  -7   8   4        2.25        4.93     12.48 o 
  -6   8   4      418.26      460.41     29.77 o 
  -5   8   4     3393.08     3365.45    110.18 o 
  -4   8   4       21.46       25.90     18.93 o 
  -3   8   4      997.36     1017.55     49.86 o 
  -2   8   4     4071.03     4068.02    140.49 o 
  -1   8   4      814.10      799.44     35.12 o 
   0   8   4     2517.85     2605.06     85.25 o 
   1   8   4      188.76      218.28     26.08 o 
   2   8   4     5409.06     5466.83    182.83 o 
   3   8   4      335.93      305.31     31.99 o 
   4   8   4     1239.48     1270.82     60.38 o 
   5   8   4      828.87      842.38     52.51 o 
   6   8   4      308.71      304.79     74.45 o 
   7   8   4       97.64       92.72     40.53 o 
   8   8   4       79.27       55.39     35.77 o 
   9   8   4      873.91      804.04     54.44 o 
  10   8   4       33.81       33.82     24.14 o 
  11   8   4      406.65      414.32     33.75 o 
  12   8   4      513.58      556.96     48.52 o 
  13   8   4      713.23      663.92     67.45 o 
  14   8   4      622.86      596.67     54.14 o 
  15   8   4      794.42      811.87     69.10 o 
  16   8   4      347.96      337.46     53.83 o 
  17   8   4      506.36      555.92     55.96 o 
 -16   9   4        9.62        8.69     17.85 o 
 -15   9   4      236.84      222.83     74.90 o 
 -14   9   4       13.37       15.35     23.91 o 
 -13   9   4      307.62      232.86     56.83 o 
 -12   9   4       99.91      120.75     50.38 o 
 -11   9   4      965.80     1095.43     76.77 o 
 -10   9   4     1304.61     1395.23     77.85 o 
  -9   9   4      123.15      125.84     70.68 o 
  -8   9   4     2841.98     2942.82    113.62 o 
  -7   9   4     1886.84     2003.89     85.30 o 
  -6   9   4     1616.63     1598.96     70.00 o 
  -5   9   4      559.13      598.51     45.83 o 
  -4   9   4      341.01      325.86     33.04 o 
  -3   9   4     1756.91     1713.53     67.16 o 
  -2   9   4      417.27      395.45     30.57 o 
  -1   9   4      196.39      193.21     48.00 o 
   0   9   4      285.75      283.35     44.96 o 
   1   9   4       21.70       13.06     19.94 o 
   2   9   4       81.99       82.21     40.72 o 
   3   9   4      200.63      230.09     53.07 o 
   4   9   4      487.70      463.27     42.84 o 
   5   9   4     3529.08     3463.22    137.47 o 
   6   9   4       18.66       15.73     17.30 o 
   7   9   4     1513.70     1562.92     76.70 o 
   8   9   4     1666.84     1721.58     88.16 o 
   9   9   4     1153.44     1271.81     79.05 o 
  10   9   4      256.80      304.65     43.86 o 
  11   9   4      664.59      776.86     55.82 o 
  12   9   4      263.03      300.35     48.55 o 
  13   9   4        4.88        8.56     21.41 o 
  14   9   4       52.56       34.99     26.39 o 
  15   9   4       45.63       23.96     27.92 o 
 -14  10   4      517.63      504.81     54.67 o 
 -13  10   4      687.59      702.74     79.44 o 
 -12  10   4       22.90       11.91     22.68 o 
 -11  10   4      791.10      865.03     67.30 o 
 -10  10   4     1201.31     1156.46     66.65 o 
  -9  10   4        1.00       10.32     13.63 o 
  -8  10   4       17.02       17.02     16.77 o 
  -7  10   4      893.85      940.43     69.54 o 
  -6  10   4      336.51      282.94     29.58 o 
  -5  10   4       22.43       29.34     27.06 o 
  -4  10   4      292.01      270.42     52.10 o 
  -3  10   4      804.20      766.27     54.76 o 
  -2  10   4     1149.56     1174.88     70.14 o 
  -1  10   4      134.89      146.78     80.11 o 
   0  10   4     2417.16     2471.10    111.22 o 
   1  10   4      602.35      625.79     45.56 o 
   2  10   4      360.32      404.12     39.98 o 
   3  10   4      926.76      877.79     68.55 o 
   4  10   4      455.95      530.39     63.85 o 
   5  10   4      276.42      242.29     38.65 o 
   6  10   4      577.86      612.93     53.80 o 
   7  10   4      350.28      325.87     39.24 o 
   8  10   4      220.53      182.28     68.47 o 
   9  10   4       23.83       22.31     21.10 o 
  10  10   4        3.27        7.99     14.15 o 
  11  10   4       22.60       13.92     20.66 o 
  12  10   4      631.88      660.69     76.37 o 
  13  10   4      425.03      363.50     64.09 o 
 -11  11   4      201.26      155.54     83.99 o 
 -10  11   4      444.75      535.96     59.92 o 
  -9  11   4     1650.73     1766.28    114.36 o 
  -8  11   4      876.32      947.70     77.96 o 
  -7  11   4       90.21       80.91     35.99 o 
  -6  11   4      451.57      455.51     56.62 o 
  -5  11   4      399.67      364.38     40.05 o 
  -4  11   4       47.50       38.97     28.91 o 
  -3  11   4      503.33      520.05     46.69 o 
  -2  11   4      184.60      146.26     49.66 o 
  -1  11   4      149.30      160.94     69.26 o 
   0  11   4       34.81       23.60     23.21 o 
   1  11   4        3.06        1.69     20.47 o 
   2  11   4       81.23       56.95     36.61 o 
   3  11   4      487.61      505.82     58.17 o 
   4  11   4      149.56      137.33     72.93 o 
   5  11   4      428.70      438.04     47.36 o 
   6  11   4     1482.53     1586.63    117.44 o 
   7  11   4      502.31      533.11     83.06 o 
   8  11   4       86.67      124.16     66.53 o 
   9  11   4       32.95       40.84     25.69 o 
  10  11   4      409.27      346.27     73.88 o 
  11  11   4      303.45      307.10     75.67 o 
  -7  12   4        0.66        8.60     15.68 o 
  -6  12   4        6.18       10.16     17.44 o 
  -5  12   4      403.89      406.52     78.22 o 
  -4  12   4      215.76      156.73    113.78 o 
  -3  12   4      208.22      190.12     80.09 o 
  -2  12   4      165.81      124.27     58.26 o 
  -1  12   4     1023.30     1032.42     78.28 o 
   0  12   4      347.77      352.92     50.87 o 
   1  12   4       87.34       86.75     81.37 o 
   2  12   4      483.14      446.87     76.65 o 
   3  12   4      543.47      529.86     64.76 o 
   4  12   4      135.52      112.47     89.14 o 
   5  12   4      180.51      160.39     82.53 o 
   6  12   4      211.86      171.20     81.40 o 
   7  12   4       76.39       67.58     62.89 o 
 -21   1   5       26.10       38.09     32.35 o 
 -20   1   5      615.00      588.80     71.20 o 
 -19   1   5       47.13       23.01     26.41 o 
 -18   1   5       55.46       70.97     46.03 o 
 -17   1   5      686.18      682.98     38.05 o 
 -16   1   5      136.44      136.06     34.34 o 
 -15   1   5        3.30       -0.43     10.50 o 
 -14   1   5      495.57      479.93     25.33 o 
 -13   1   5      591.75      613.22     29.67 o 
 -12   1   5       81.75       78.38     21.06 o 
 -11   1   5       93.09       94.47     35.07 o 
 -10   1   5      145.78      159.33     17.42 o 
  -9   1   5       92.46      110.39     22.59 o 
  -8   1   5      803.32      845.20     35.43 o 
  -7   1   5        8.07       10.58      9.15 o 
  -6   1   5      833.62      813.74     35.07 o 
  -5   1   5      251.10      273.90     16.55 o 
  -4   1   5      417.43      452.82     15.48 o 
  -3   1   5      869.28      859.93     19.68 o 
  -2   1   5      331.72      322.84     13.98 o 
  -1   1   5       99.83      109.13     11.76 o 
   0   1   5      122.75      125.42     13.04 o 
   1   1   5     1195.16     1289.61     27.69 o 
   2   1   5      451.46      474.70     19.02 o 
   3   1   5      160.20      185.36     14.17 o 
   4   1   5     1163.96     1324.21     34.77 o 
   5   1   5      308.53      322.24     17.93 o 
   6   1   5      284.38      324.63     23.46 o 
   7   1   5      121.61      139.46     16.23 o 
   8   1   5       49.28       48.70     13.77 o 
   9   1   5      141.78      140.54     27.66 o 
  10   1   5     1293.53     1265.19     94.27 o 
  11   1   5        0.07        0.63      9.14 o 
  12   1   5       79.47       62.73     22.94 o 
  13   1   5       10.26       14.26     12.15 o 
  14   1   5      115.63       88.40     22.48 o 
  15   1   5      342.06      334.22     43.00 o 
  16   1   5       14.21       18.22     14.76 o 
  17   1   5       98.84       70.73     52.36 o 
  18   1   5       23.56        4.40     24.50 o 
  19   1   5        4.31        5.93     26.30 o 
  20   1   5       91.99       60.89     53.87 o 
  21   1   5        0.01        8.98     39.34 o 
 -21   2   5        5.35       14.10     24.08 o 
 -20   2   5      398.79      385.72     95.09 o 
 -19   2   5      149.77      104.27     82.74 o 
 -18   2   5       50.38       53.45     49.43 o 
 -17   2   5      110.69       96.06     52.21 o 
 -16   2   5     1021.66     1013.10     47.20 o 
 -15   2   5       14.59       10.10      8.86 o 
 -14   2   5       65.73       54.06     22.09 o 
 -13   2   5      127.74      133.28     21.70 o 
 -12   2   5     1077.86     1063.02     40.68 o 
 -11   2   5       59.71       62.93     22.43 o 
 -10   2   5      501.15      481.56     29.02 o 
  -9   2   5     2530.54     2562.51     50.28 o 
  -8   2   5     1450.84     1466.83     57.48 o 
  -7   2   5      524.29      536.53     19.37 o 
  -6   2   5       52.94       55.58     15.71 o 
  -5   2   5      262.08      268.63     18.82 o 
  -4   2   5      411.22      448.16     21.31 o 
  -3   2   5      886.41     1000.77     34.88 o 
  -2   2   5      934.30     1026.01     23.02 o 
  -1   2   5       48.51       42.76     12.53 o 
   0   2   5       51.69       59.59     16.71 o 
   1   2   5       61.28       72.24     11.24 o 
   2   2   5      242.92      263.20     14.76 o 
   3   2   5     1142.52     1244.18     34.50 o 
   4   2   5      171.00      168.89     15.25 o 
   5   2   5       76.97       70.30     11.48 o 
   6   2   5        0.61        5.67      5.21 o 
   7   2   5        1.02        6.15      6.71 o 
   8   2   5     1266.48     1351.80     60.69 o 
   9   2   5      450.99      455.20     26.57 o 
  10   2   5       99.09       76.60     29.34 o 
  11   2   5       19.06       23.53     12.94 o 
  12   2   5       29.75       23.47     13.30 o 
  13   2   5        0.34        2.09      8.54 o 
  14   2   5       63.99       56.00     21.89 o 
  15   2   5       28.32       22.83     26.81 o 
  16   2   5       29.01       21.24     20.74 o 
  17   2   5        1.25        8.14     18.99 o 
  18   2   5       37.26       44.84     35.61 o 
  19   2   5       98.33       67.38     58.16 o 
  20   2   5        2.52       13.75     24.16 o 
 -21   3   5      592.90      539.93     68.37 o 
 -20   3   5      284.06      169.64    137.29 o 
 -19   3   5      443.90      415.09     63.66 o 
 -18   3   5      464.26      474.76     36.36 o 
 -17   3   5        2.19        8.08     15.87 o 
 -16   3   5       90.13       79.49     44.62 o 
 -15   3   5      340.51      301.61     28.14 o 
 -14   3   5      570.24      582.41     25.99 o 
 -13   3   5      118.10      113.58     33.45 o 
 -12   3   5       64.73       56.45     24.20 o 
 -11   3   5      160.96      146.13     28.06 o 
 -10   3   5      520.33      514.16     35.19 o 
  -9   3   5       84.11       80.85     11.83 o 
  -8   3   5       92.76       75.23     32.29 o 
  -7   3   5      108.51      124.51     36.94 o 
  -6   3   5      620.34      664.95     39.78 o 
  -5   3   5       89.64       97.97     33.62 o 
  -4   3   5     1010.19     1042.07     26.48 o 
  -3   3   5        1.90        3.22      3.53 o 
  -2   3   5      309.39      320.42     16.60 o 
  -1   3   5      735.75      745.41     28.56 o 
   0   3   5      279.39      286.48     15.49 o 
   1   3   5      888.76      935.67     30.85 o 
   2   3   5     1260.66     1267.04     33.15 o 
   3   3   5       61.32       76.08      7.65 o 
   4   3   5       65.92       69.47      8.63 o 
   5   3   5      199.02      205.68     23.87 o 
   6   3   5      555.57      554.88     20.05 o 
   7   3   5      294.20      273.87     11.68 o 
   8   3   5      116.83      112.66     11.06 o 
   9   3   5     1037.52     1016.93     52.45 o 
  10   3   5      159.31      140.63     22.33 o 
  11   3   5        8.33        7.23     12.74 o 
  12   3   5       72.67       68.57     30.43 o 
  13   3   5      328.89      385.77     38.74 o 
  14   3   5        4.00        9.56     11.79 o 
  15   3   5        0.61        2.76     18.09 o 
  16   3   5       58.84       49.95     31.94 o 
  17   3   5      135.37       82.53     66.15 o 
  18   3   5      148.85      109.51     50.93 o 
  19   3   5        6.04        9.96     29.38 o 
  20   3   5       26.03       15.37     34.84 o 
 -20   4   5       77.41       36.29     75.19 o 
 -19   4   5       62.44       54.88     51.50 o 
 -18   4   5       25.40       22.77     17.32 o 
 -17   4   5      534.05      517.71     45.17 o 
 -16   4   5      167.84      159.11     58.35 o 
 -15   4   5      555.29      495.98     28.19 o 
 -14   4   5      124.86      122.39     21.76 o 
 -13   4   5        1.86        6.94     10.00 o 
 -12   4   5      155.72      139.67     29.75 o 
 -11   4   5      983.97      980.26     43.17 o 
 -10   4   5       73.33       67.44     26.74 o 
  -9   4   5      211.36      208.79     24.99 o 
  -8   4   5      248.75      256.94     30.91 o 
  -7   4   5      402.28      405.93     35.95 o 
  -6   4   5      190.33      175.19     26.85 o 
  -5   4   5      146.98      144.99     24.36 o 
  -4   4   5       29.12       25.18     12.93 o 
  -3   4   5       70.33      103.19     25.06 o 
  -2   4   5        8.35       13.74      9.69 o 
  -1   4   5       58.96       86.60     18.99 o 
   0   4   5        4.00       10.11      6.46 o 
   1   4   5      489.30      519.49     15.59 o 
   2   4   5      603.85      611.14     30.23 o 
   3   4   5      143.17      140.35     27.02 o 
   4   4   5     1844.19     1909.60     77.39 o 
   5   4   5       62.54       95.63     31.79 o 
   6   4   5      894.87      950.15     62.33 o 
   7   4   5      475.79      464.82     42.46 o 
   8   4   5      713.10      683.11     55.84 o 
   9   4   5      861.76      905.29     60.58 o 
  10   4   5      522.63      519.03     33.19 o 
  11   4   5       17.84       22.65     18.79 o 
  12   4   5       83.00       67.42     34.47 o 
  13   4   5        3.73       10.32     12.46 o 
  14   4   5      550.33      554.74     49.22 o 
  15   4   5        4.17       11.80     15.12 o 
  16   4   5       86.88       80.09     43.72 o 
  17   4   5       21.93       17.88     23.67 o 
  18   4   5      428.39      355.09     91.88 o 
  19   4   5       15.40        4.95     27.05 o 
 -20   5   5      275.73      279.36     53.69 o 
 -19   5   5      123.89      101.66     90.03 o 
 -18   5   5        8.02       10.18     16.75 o 
 -17   5   5      528.91      528.98     44.30 o 
 -16   5   5      124.35       93.42     58.75 o 
 -15   5   5      146.13      117.68     58.28 o 
 -14   5   5       14.37       12.56     14.76 o 
 -13   5   5      231.29      230.75     26.09 o 
 -12   5   5      153.13      104.24     45.03 o 
 -11   5   5      322.73      290.87     31.02 o 
 -10   5   5      185.01      151.76     58.89 o 
  -9   5   5      427.54      393.00     27.56 o 
  -8   5   5       18.90        6.62     13.15 o 
  -7   5   5       32.20       22.00     16.73 o 
  -6   5   5       22.27       29.38     16.64 o 
  -5   5   5       18.05       22.03     14.27 o 
  -4   5   5     1542.32     1607.36     56.27 o 
  -3   5   5      389.78      371.14     26.06 o 
  -2   5   5       19.26       20.88      8.62 o 
  -1   5   5      510.51      538.18     17.63 o 
   0   5   5     2005.89     2213.93     59.28 o 
   1   5   5      147.12      138.21     24.34 o 
   2   5   5       40.19       35.28     12.76 o 
   3   5   5      883.69      911.31     54.52 o 
   4   5   5      344.90      337.42     34.65 o 
   5   5   5      340.64      322.23     33.45 o 
   6   5   5      750.16      762.88     54.28 o 
   7   5   5       91.96       94.93     41.47 o 
   8   5   5        0.43        6.41     14.56 o 
   9   5   5      520.21      532.86     33.58 o 
  10   5   5      112.85      133.06     37.49 o 
  11   5   5     3180.97     3139.69    266.58 o 
  12   5   5      520.28      477.22     45.97 o 
  13   5   5      281.52      301.62     42.98 o 
  14   5   5       14.93       13.47     14.57 o 
  15   5   5      214.91      261.85     61.36 o 
  16   5   5       41.82       26.09     29.30 o 
  17   5   5       15.04       14.12     29.52 o 
  18   5   5       59.65       29.07     36.53 o 
  19   5   5        0.45       -4.70     30.60 o 
 -19   6   5       30.28       12.32     29.86 o 
 -18   6   5        6.86       11.73     17.13 o 
 -17   6   5      553.17      592.98     57.97 o 
 -16   6   5        8.98        6.62     20.44 o 
 -15   6   5       83.30       62.79     30.66 o 
 -14   6   5        5.12        2.01     15.99 o 
 -13   6   5      363.07      317.65     29.11 o 
 -12   6   5      421.27      412.54     32.35 o 
 -11   6   5      519.55      479.33     29.96 o 
 -10   6   5        3.74        2.35     11.93 o 
  -9   6   5      184.58      183.74     29.80 o 
  -8   6   5      160.55      153.21     31.15 o 
  -7   6   5      528.37      443.39     34.09 o 
  -6   6   5      895.23      921.58     47.10 o 
  -5   6   5     1326.73     1350.14     60.08 o 
  -4   6   5       72.53       76.86     33.09 o 
  -3   6   5       21.58       20.63     15.13 o 
  -2   6   5      797.50      791.52     60.79 o 
  -1   6   5      521.38      525.95     34.08 o 
   0   6   5      916.54      934.68     51.49 o 
   1   6   5       53.81       48.27     20.16 o 
   2   6   5      673.23      694.22     52.96 o 
   3   6   5      886.09      942.72     43.53 o 
   4   6   5      222.91      211.90     42.97 o 
   5   6   5      184.58      199.57     35.04 o 
   6   6   5       88.93       78.97     37.51 o 
   7   6   5      180.41      204.22     38.00 o 
   8   6   5      112.77      118.01     56.60 o 
   9   6   5       37.63       43.33     22.20 o 
  10   6   5      864.44      925.07     63.92 o 
  11   6   5      216.63      227.80     60.43 o 
  12   6   5       50.36       45.92     26.01 o 
  13   6   5       51.19       33.86     36.70 o 
  14   6   5       22.96       19.16     19.51 o 
  15   6   5       30.75       36.65     26.93 o 
  16   6   5      286.18      244.21    113.47 o 
  17   6   5       36.08       29.20     27.90 o 
  18   6   5       23.00        6.80     18.33 o 
 -18   7   5      646.30      714.24     76.06 o 
 -17   7   5       10.34        8.87     22.07 o 
 -16   7   5       23.81       28.70     22.68 o 
 -15   7   5      299.43      256.19    107.23 o 
 -14   7   5      136.52       94.01     56.91 o 
 -13   7   5        6.54       11.14     11.47 o 
 -12   7   5       61.08       48.51     25.39 o 
 -11   7   5       81.53       62.08     31.33 o 
 -10   7   5       14.75       11.23     13.88 o 
  -9   7   5      118.31      117.77     34.81 o 
  -8   7   5      186.95      154.78     73.56 o 
  -7   7   5        5.47       10.12     14.80 o 
  -6   7   5      143.56      131.90     46.27 o 
  -5   7   5      285.26      310.82     31.57 o 
  -4   7   5       45.91       59.96     29.37 o 
  -3   7   5      532.75      559.36     39.30 o 
  -2   7   5      488.72      499.09     32.43 o 
  -1   7   5       52.79       48.36     22.37 o 
   0   7   5        4.06        8.31     10.76 o 
   1   7   5     1055.37     1047.93     48.43 o 
   2   7   5      471.61      465.67     25.49 o 
   3   7   5      574.91      538.67     37.60 o 
   4   7   5      711.72      714.73     41.80 o 
   5   7   5        6.89        8.80     12.75 o 
   6   7   5      238.78      249.47     50.51 o 
   7   7   5      112.87       94.40     50.90 o 
   8   7   5       11.00       12.92     16.55 o 
   9   7   5      167.15      154.26     45.04 o 
  10   7   5      406.21      446.96     39.17 o 
  11   7   5       71.46       33.35     24.41 o 
  12   7   5      309.69      319.05     42.71 o 
  13   7   5       49.00       43.41     30.59 o 
  14   7   5       23.23       10.79     25.96 o 
  15   7   5      165.78      113.26     81.89 o 
  16   7   5      117.34       95.03     50.50 o 
  17   7   5       76.82       42.11     38.40 o 
 -16   8   5       67.57       47.83     24.61 o 
 -15   8   5       22.31       23.98     26.21 o 
 -14   8   5      168.19      104.40     64.48 o 
 -13   8   5      347.75      380.23     40.10 o 
 -12   8   5      410.03      412.18     33.79 o 
 -11   8   5      216.81      207.18     35.29 o 
 -10   8   5      525.17      549.62     37.60 o 
  -9   8   5      516.63      573.91     37.03 o 
  -8   8   5       61.94       37.89     20.58 o 
  -7   8   5      462.21      448.99     38.13 o 
  -6   8   5        7.29       13.62     15.90 o 
  -5   8   5        1.02       -1.50     14.43 o 
  -4   8   5        7.68        8.68     11.87 o 
  -3   8   5      327.21      292.93     36.44 o 
  -2   8   5       23.29        4.88     21.10 o 
  -1   8   5       93.87       98.21     32.17 o 
   0   8   5       16.96       12.70     19.26 o 
   1   8   5      401.22      368.45     40.90 o 
   2   8   5      277.78      300.20     34.94 o 
   3   8   5      108.00       95.85     34.50 o 
   4   8   5      622.30      621.77     33.44 o 
   5   8   5      162.20      179.45     40.06 o 
   6   8   5       13.98        4.00     13.65 o 
   7   8   5       76.21       70.67     32.28 o 
   8   8   5      121.30      110.15     44.04 o 
   9   8   5      827.59      890.62     61.21 o 
  10   8   5       62.41       47.14     29.62 o 
  11   8   5        2.16        4.41     12.16 o 
  12   8   5        2.19        5.80     18.75 o 
  13   8   5        0.14        8.78     17.63 o 
  14   8   5        0.08       11.30     19.20 o 
  15   8   5        8.86       15.43     19.72 o 
 -14   9   5      292.26      249.74     55.68 o 
 -13   9   5       53.35       45.82     35.85 o 
 -12   9   5       58.87       48.14     26.48 o 
 -11   9   5        0.09        6.74     14.27 o 
 -10   9   5      147.83      122.54     55.18 o 
  -9   9   5       26.80       27.18     23.84 o 
  -8   9   5      108.11       97.31     51.68 o 
  -7   9   5       89.90       84.64     46.57 o 
  -6   9   5       40.99       37.35     33.01 o 
  -5   9   5      709.17      698.79     53.70 o 
  -4   9   5      127.96       96.12     62.35 o 
  -3   9   5      647.64      712.35     48.54 o 
  -2   9   5       31.76       25.62     21.64 o 
  -1   9   5      360.42      348.01     47.86 o 
   0   9   5      304.87      333.69     41.13 o 
   1   9   5       14.50       10.16     19.52 o 
   2   9   5      299.23      302.15     53.59 o 
   3   9   5       39.35       36.16     24.92 o 
   4   9   5        3.11       10.84     18.38 o 
   5   9   5       52.20       50.60     34.20 o 
   6   9   5        9.76        5.56     13.94 o 
   7   9   5        1.94        6.49     12.55 o 
   8   9   5       76.53       46.43     34.43 o 
   9   9   5        8.75       10.59     16.86 o 
  10   9   5        6.08       11.87     17.99 o 
  11   9   5       25.54       23.63     18.01 o 
  12   9   5      670.86      615.40     68.86 o 
  13   9   5        5.51        7.73     18.06 o 
 -12  10   5       93.80       54.02     58.74 o 
 -11  10   5      160.64      205.03     52.58 o 
 -10  10   5      551.75      611.80     70.30 o 
  -9  10   5       72.16       42.40     34.20 o 
  -8  10   5      396.95      415.23     57.93 o 
  -7  10   5      395.39      435.81     78.88 o 
  -6  10   5       29.62       22.29     22.56 o 
  -5  10   5      198.21      147.21     79.23 o 
  -4  10   5      108.17      128.85     53.46 o 
  -3  10   5       86.28       50.95     25.24 o 
  -2  10   5        7.71       11.80     21.59 o 
  -1  10   5       21.29       22.15     22.44 o 
   0  10   5       96.29       80.65     49.96 o 
   1  10   5      136.82       96.67     57.90 o 
   2  10   5        2.29        0.61     17.79 o 
   3  10   5      137.02      144.77     45.73 o 
   4  10   5      218.16      192.05     98.67 o 
   5  10   5       33.12       19.37     21.14 o 
   6  10   5      150.18      128.53     65.32 o 
   7  10   5      605.34      604.12     65.39 o 
   8  10   5        5.72        4.99     20.02 o 
   9  10   5       24.42       16.93     20.31 o 
  10  10   5      258.59      283.18     55.06 o 
  11  10   5        2.27       -0.82     23.03 o 
  -9  11   5        0.98        8.65     22.31 o 
  -8  11   5       74.90       53.73     41.35 o 
  -7  11   5       43.06       23.04     23.27 o 
  -6  11   5      563.56      477.17     69.60 o 
  -5  11   5      152.09      119.59     72.71 o 
  -4  11   5        4.20       18.28     23.58 o 
  -3  11   5      159.31      115.16     78.77 o 
  -2  11   5      292.63      257.84     52.68 o 
  -1  11   5      548.16      528.43     56.76 o 
   0  11   5        9.68       10.40     27.01 o 
   1  11   5      101.50       96.01     46.05 o 
   2  11   5       23.07       21.61     23.88 o 
   3  11   5      208.07      171.32     78.03 o 
   4  11   5       11.10       11.75     21.01 o 
   5  11   5       11.24        8.28     20.07 o 
   6  11   5       44.37       34.10     36.31 o 
   7  11   5      165.46      151.94     42.78 o 
   8  11   5        6.66        9.57     13.60 o 
  -2  12   5       72.67       45.82     47.70 o 
  -1  12   5       44.83       44.79     31.80 o 
   0  12   5       68.46       52.56     44.82 o 
   1  12   5       69.49       38.24     44.32 o 
 -20   0   6      813.06      894.65    172.76 o 
 -19   0   6     1033.29     1102.69    157.84 o 
 -18   0   6     1980.29     1822.16    248.56 o 
 -17   0   6     4063.06     4042.66    157.04 o 
 -16   0   6      795.87      749.82     73.10 o 
 -15   0   6     1984.36     1985.01     98.60 o 
 -14   0   6     3564.73     3679.23    193.25 o 
 -13   0   6      839.15      836.54     53.17 o 
 -12   0   6      135.88      146.76     55.59 o 
 -11   0   6     4518.55     4500.39    162.66 o 
 -10   0   6      214.67      212.00     22.64 o 
  -9   0   6        2.55        4.40     14.66 o 
  -8   0   6       16.50       26.81     23.17 o 
  -7   0   6      396.35      394.25     45.76 o 
  -6   0   6       71.45      127.72     46.06 o 
  -5   0   6     3984.44     3986.89    107.11 o 
  -4   0   6     1759.19     1756.83    104.96 o 
  -3   0   6     8423.75     9167.13    764.15 o 
  -2   0   6     2021.32     2004.87     66.49 o 
  -1   0   6     1799.89     1837.72     96.74 o 
   0   0   6     2843.75     2706.11    166.16 o 
   1   0   6     7076.96     6791.77    194.06 o 
   2   0   6     4720.22     4746.89    284.12 o 
   3   0   6     1671.72     1609.58    101.52 o 
   4   0   6       42.12       32.88     21.52 o 
   5   0   6       14.25       12.17     19.09 o 
   6   0   6      821.32      789.55     71.91 o 
   7   0   6       30.82       14.37     26.89 o 
   8   0   6       29.86       31.31     21.49 o 
   9   0   6      312.39      247.81     37.41 o 
  10   0   6      603.85      550.65     35.79 o 
  11   0   6      899.57      907.24     65.59 o 
  12   0   6     1796.89     1502.18    128.51 o 
  13   0   6      613.88      567.10    106.25 o 
  14   0   6     1844.75     1785.46    336.54 o 
  15   0   6      866.86      910.50    203.54 o 
  16   0   6     1341.89     1103.70    239.69 o 
  17   0   6     1319.39     1222.84    256.62 o 
  18   0   6      635.54      607.79    123.98 o 
  19   0   6       56.80       21.97     44.95 o 
 -20   1   6     1221.61     1271.22    137.45 o 
 -19   1   6      575.28      580.30     75.55 o 
 -18   1   6       67.97       25.70     35.48 o 
 -17   1   6       42.86       24.53     19.35 o 
 -16   1   6      156.66      138.02     35.84 o 
 -15   1   6      779.71      767.91     43.79 o 
 -14   1   6      626.69      603.89     36.92 o 
 -13   1   6      218.70      214.37     27.12 o 
 -12   1   6     2236.42     2358.76     67.15 o 
 -11   1   6     1699.90     1733.22     52.15 o 
 -10   1   6     4393.82     4489.07    131.27 o 
  -9   1   6     1822.10     1789.05     62.98 o 
  -8   1   6     4955.09     5072.12    156.76 o 
  -7   1   6     1564.27     1525.63     42.26 o 
  -6   1   6     8663.32     9009.34    204.82 o 
  -5   1   6      732.60      724.21     33.02 o 
  -4   1   6     1467.43     1502.77     60.89 o 
  -3   1   6     1075.86     1057.26     49.88 o 
  -2   1   6       86.17       97.01     29.55 o 
  -1   1   6       25.88       27.15     14.88 o 
   0   1   6       28.80       20.97      8.55 o 
   1   1   6      974.98      981.33     48.63 o 
   2   1   6       21.64       22.73      9.79 o 
   3   1   6     2249.20     2262.72     74.55 o 
   4   1   6     1319.25     1410.12     57.51 o 
   5   1   6     5372.09     5638.35    152.55 o 
   6   1   6     1663.39     1668.26     53.86 o 
   7   1   6     2007.06     2046.98     67.97 o 
   8   1   6     4933.31     4838.02    152.95 o 
   9   1   6     1553.80     1529.36     61.08 o 
  10   1   6      605.00      578.19     25.45 o 
  11   1   6     1699.17     1608.18     98.93 o 
  12   1   6       60.15       38.18     19.78 o 
  13   1   6      990.39     1010.70     98.39 o 
  14   1   6        5.46        6.42     19.14 o 
  15   1   6       42.00       37.04     21.73 o 
  16   1   6       12.58        4.05     18.67 o 
  17   1   6      116.80       67.40     53.11 o 
  18   1   6      305.37      210.31    220.90 o 
  19   1   6      458.06      359.36    151.52 o 
 -20   2   6      831.18      896.21    109.34 o 
 -19   2   6     1510.97     1477.58    111.35 o 
 -18   2   6     1528.38     1488.17    129.61 o 
 -17   2   6     1804.31     1827.94     94.81 o 
 -16   2   6     3043.16     3268.32    103.25 o 
 -15   2   6      494.96      501.23     31.57 o 
 -14   2   6     1393.20     1380.36     59.18 o 
 -13   2   6     1562.42     1544.70     60.88 o 
 -12   2   6     2216.64     2060.47     69.59 o 
 -11   2   6     1517.14     1543.58     53.82 o 
 -10   2   6      129.86      119.71     27.87 o 
  -9   2   6      573.21      546.90     22.03 o 
  -8   2   6       42.94       52.56     19.78 o 
  -7   2   6      945.72      977.76     37.79 o 
  -6   2   6      875.22      851.68     41.16 o 
  -5   2   6     2519.21     2523.41     60.84 o 
  -4   2   6     2202.06     2214.81     57.16 o 
  -3   2   6     2635.71     2832.11     66.25 o 
  -2   2   6     2339.11     2381.76     56.69 o 
  -1   2   6     4943.86     4979.75    118.37 o 
   0   2   6     4584.48     4616.45     82.57 o 
   1   2   6       78.51       90.23     12.84 o 
   2   2   6     2362.32     2428.38     71.29 o 
   3   2   6     4847.00     5046.48    156.17 o 
   4   2   6     1632.66     1872.45     71.94 o 
   5   2   6      640.43      679.67     36.37 o 
   6   2   6       63.49       45.88     22.43 o 
   7   2   6        6.54       10.49      8.38 o 
   8   2   6      275.08      245.22     21.52 o 
   9   2   6      255.73      323.75     32.91 o 
  10   2   6     1861.04     1847.01    119.22 o 
  11   2   6      880.79      902.25     64.97 o 
  12   2   6      357.51      444.22     42.06 o 
  13   2   6      829.45      907.98     89.63 o 
  14   2   6     1360.22     1444.60    173.99 o 
  15   2   6      546.85      524.69     46.92 o 
  16   2   6     1265.36     1208.25    129.16 o 
  17   2   6      352.93      240.10     76.61 o 
  18   2   6      630.53      508.58     70.94 o 
  19   2   6     1162.60     1118.20    127.92 o 
 -19   3   6      631.23      637.65     97.91 o 
 -18   3   6       57.62       44.83     43.37 o 
 -17   3   6       13.11       14.69     16.28 o 
 -16   3   6       78.91       75.95     45.22 o 
 -15   3   6       21.12       12.83     16.25 o 
 -14   3   6      155.70      127.58     42.06 o 
 -13   3   6     1347.56     1324.08     59.91 o 
 -12   3   6     1656.32     1713.53     65.81 o 
 -11   3   6     3702.67     3576.65    112.70 o 
 -10   3   6     1146.26     1161.52     46.59 o 
  -9   3   6     5781.07     5648.26    182.09 o 
  -8   3   6     2656.28     2695.25     94.27 o 
  -7   3   6     1377.79     1411.89     57.85 o 
  -6   3   6     2581.67     2605.44     83.42 o 
  -5   3   6     2122.16     2016.76     50.36 o 
  -4   3   6     1515.44     1511.48     41.94 o 
  -3   3   6       25.74       32.01     12.06 o 
  -2   3   6      776.64      774.79     36.15 o 
  -1   3   6       20.57       15.23      8.75 o 
   0   3   6        1.77        3.81      3.74 o 
   1   3   6      196.42      194.31     14.08 o 
   2   3   6     2127.67     2178.19     75.71 o 
   3   3   6     6285.26     6214.91    193.44 o 
   4   3   6      332.83      359.56     23.08 o 
   5   3   6     2124.95     2214.94     76.84 o 
   6   3   6     1895.84     1846.84     74.84 o 
   7   3   6     1973.10     2012.99     74.44 o 
   8   3   6     1076.24     1159.42     51.03 o 
   9   3   6     3020.79     3149.42    194.73 o 
  10   3   6     1090.07     1310.18     84.89 o 
  11   3   6      759.72      768.51     65.32 o 
  12   3   6      748.40      780.97     95.07 o 
  13   3   6        7.62        8.92     15.47 o 
  14   3   6       96.74       91.01     40.87 o 
  15   3   6        0.50       10.16     17.09 o 
  16   3   6       43.38       29.70     23.91 o 
  17   3   6      325.61      211.63     38.53 o 
  18   3   6      147.75       69.15     73.36 o 
 -19   4   6     2499.49     2441.82    147.77 o 
 -18   4   6      702.77      767.30     74.61 o 
 -17   4   6     1380.52     1395.51    101.53 o 
 -16   4   6     1984.04     2012.86    109.32 o 
 -15   4   6     2284.99     2065.58    121.48 o 
 -14   4   6     2427.39     2477.77    123.48 o 
 -13   4   6      942.35      898.01     42.91 o 
 -12   4   6      719.59      720.00     39.78 o 
 -11   4   6       13.91       15.39     12.01 o 
 -10   4   6     1350.95     1203.76     49.58 o 
  -9   4   6       51.12       37.84     16.49 o 
  -8   4   6      518.08      498.60     26.71 o 
  -7   4   6       32.85       25.22     18.01 o 
  -6   4   6      200.93      186.87     28.98 o 
  -5   4   6      785.29      788.44     53.53 o 
  -4   4   6     2855.60     2899.87    104.30 o 
  -3   4   6     2028.63     2066.09     70.78 o 
  -2   4   6     7285.66     7202.99    226.22 o 
  -1   4   6       50.48       70.50     21.68 o 
   0   4   6     5464.51     6075.60    260.33 o 
   1   4   6     5584.78     6039.85    259.12 o 
   2   4   6     1749.52     1869.17     86.85 o 
   3   4   6      381.55      441.72     47.39 o 
   4   4   6       32.33       36.49     18.89 o 
   5   4   6     1710.87     1796.25     72.37 o 
   6   4   6      137.53      116.12     31.28 o 
   7   4   6      356.67      359.31     36.85 o 
   8   4   6       98.63       99.88     32.23 o 
   9   4   6      199.16      172.33     34.69 o 
  10   4   6        9.15        8.85     12.14 o 
  11   4   6     2034.19     2153.78    185.46 o 
  12   4   6      792.52      833.59     66.83 o 
  13   4   6     1413.62     1533.92    147.36 o 
  14   4   6      499.99      472.18     41.57 o 
  15   4   6      802.63      681.19     65.47 o 
  16   4   6     1414.68     1292.96    138.76 o 
  17   4   6      690.96      521.72     84.64 o 
  18   4   6       91.04       65.70     65.87 o 
 -18   5   6       25.92       30.93     28.35 o 
 -17   5   6      372.63      349.35     36.51 o 
 -16   5   6       94.33       80.93     57.42 o 
 -15   5   6       18.09       21.01     23.43 o 
 -14   5   6      569.69      496.88     31.08 o 
 -13   5   6     1997.26     1842.68     94.94 o 
 -12   5   6      174.32      163.55     32.27 o 
 -11   5   6     2896.48     2959.48    112.65 o 
 -10   5   6     2296.86     2210.84     83.45 o 
  -9   5   6      970.64     1103.85     47.96 o 
  -8   5   6     2288.68     2303.60     84.15 o 
  -7   5   6     1306.32     1306.02     53.09 o 
  -6   5   6      978.03      989.58     42.10 o 
  -5   5   6     2400.19     2453.37     88.10 o 
  -4   5   6      635.91      660.60     33.19 o 
  -3   5   6     3087.85     3150.83    146.80 o 
  -2   5   6        6.30       12.51     13.72 o 
  -1   5   6      361.24      364.91     31.37 o 
   0   5   6      112.58      128.80     24.79 o 
   1   5   6     3829.53     3889.98    140.24 o 
   2   5   6       28.95       24.57     18.21 o 
   3   5   6      625.91      675.10     43.16 o 
   4   5   6     1117.76     1194.59     63.46 o 
   5   5   6     1331.37     1286.54     59.40 o 
   6   5   6     3383.62     3600.50    187.43 o 
   7   5   6      147.95      185.46     38.65 o 
   8   5   6     2460.73     2608.61    153.51 o 
   9   5   6      301.62      348.37     45.25 o 
  10   5   6     1669.03     1788.43    174.13 o 
  11   5   6     1220.71     1292.31    104.76 o 
  12   5   6      210.84      213.06     49.83 o 
  13   5   6      481.27      524.46     55.55 o 
  14   5   6       12.90       15.69     15.00 o 
  15   5   6        4.76        8.01     21.39 o 
  16   5   6      123.12       74.23     43.97 o 
  17   5   6      397.86      351.86     50.38 o 
 -17   6   6     1288.19     1333.84     84.97 o 
 -16   6   6      545.65      516.27     60.96 o 
 -15   6   6      905.75      884.44     90.63 o 
 -14   6   6     1934.37     1962.07    107.34 o 
 -13   6   6     1341.53     1252.95     85.72 o 
 -12   6   6      578.26      575.52     44.07 o 
 -11   6   6      945.92      902.98     53.49 o 
 -10   6   6       49.74       26.06     18.82 o 
  -9   6   6      177.39      129.53     37.06 o 
  -8   6   6       98.79      122.53     49.60 o 
  -7   6   6      338.79      329.45     34.80 o 
  -6   6   6      655.38      701.42     33.89 o 
  -5   6   6      777.94      746.56     36.78 o 
  -4   6   6      136.10      182.38     30.65 o 
  -3   6   6     2050.65     2111.94     92.97 o 
  -2   6   6      769.93      788.29     46.89 o 
  -1   6   6     4275.58     4439.17    186.34 o 
   0   6   6     2124.45     2215.43    112.66 o 
   1   6   6      708.57      707.26     56.19 o 
   2   6   6     2733.35     2973.73    102.60 o 
   3   6   6      704.48      788.09     44.99 o 
   4   6   6      330.98      349.79     42.81 o 
   5   6   6      144.65      135.08     54.02 o 
   6   6   6       70.45       67.88     24.23 o 
   7   6   6       38.74       24.20     14.01 o 
   8   6   6       97.48       90.72     44.25 o 
   9   6   6      491.94      584.32     52.26 o 
  10   6   6        7.78        8.13     15.03 o 
  11   6   6      661.39      777.02     75.53 o 
  12   6   6      612.41      739.53     78.67 o 
  13   6   6      457.62      501.19     67.02 o 
  14   6   6     1510.17     1772.33    245.62 o 
  15   6   6      637.75      595.38     73.24 o 
  16   6   6      243.73      294.09     39.86 o 
 -16   7   6       29.21       14.71     21.30 o 
 -15   7   6       40.87       31.38     42.27 o 
 -14   7   6       74.09       46.62     22.26 o 
 -13   7   6      664.68      627.29     50.94 o 
 -12   7   6      604.14      589.29     36.88 o 
 -11   7   6     1029.76     1120.68     73.80 o 
 -10   7   6      863.47      926.31     67.35 o 
  -9   7   6     1029.68     1042.78     67.66 o 
  -8   7   6     2304.48     2429.74     99.02 o 
  -7   7   6     2091.75     2249.42     90.78 o 
  -6   7   6      863.11      937.19     51.15 o 
  -5   7   6      920.57     1002.40     57.97 o 
  -4   7   6      487.06      487.23     40.78 o 
  -3   7   6      218.56      220.04     38.55 o 
  -2   7   6       54.43       38.59     27.73 o 
  -1   7   6      332.97      303.19     43.95 o 
   0   7   6       48.90       40.47     28.18 o 
   1   7   6        2.76        4.66     16.28 o 
   2   7   6      327.90      315.43     51.98 o 
   3   7   6      389.14      403.17     43.29 o 
   4   7   6     2669.68     2901.61    125.12 o 
   5   7   6       51.03       62.20     30.51 o 
   6   7   6      866.20      950.60     49.99 o 
   7   7   6     2538.90     2971.40    189.93 o 
   8   7   6     1180.07     1282.93    102.97 o 
   9   7   6      370.65      406.50     39.16 o 
  10   7   6     1186.65     1348.79     97.91 o 
  11   7   6       31.66       35.32     29.71 o 
  12   7   6      175.20      130.44     95.42 o 
  13   7   6      105.58       81.18     50.32 o 
  14   7   6        0.55       10.22     21.42 o 
  15   7   6        4.65        5.13     20.86 o 
 -14   8   6      185.85      116.01     85.86 o 
 -13   8   6      388.97      388.98     64.22 o 
 -12   8   6      641.98      650.10     56.66 o 
 -11   8   6      178.25      139.60     65.21 o 
 -10   8   6      185.71      153.73     84.17 o 
  -9   8   6      210.74      186.16     57.77 o 
  -8   8   6      139.50      104.19     55.77 o 
  -7   8   6        3.84       15.56     19.82 o 
  -6   8   6      157.83      126.91     87.70 o 
  -5   8   6     1325.49     1289.11     87.54 o 
  -4   8   6      202.93      198.02     51.52 o 
  -3   8   6     1084.94     1154.50     63.74 o 
  -2   8   6      942.66      979.86     62.34 o 
  -1   8   6     1385.77     1458.80     84.66 o 
   0   8   6     1481.63     1513.30     82.06 o 
   1   8   6      403.91      440.14     52.92 o 
   2   8   6      649.02      652.48     56.86 o 
   3   8   6      141.20      137.91     80.20 o 
   4   8   6     1310.09     1283.02     88.32 o 
   5   8   6      714.70      723.83     66.21 o 
   6   8   6      111.97       90.30     55.86 o 
   7   8   6      122.48      103.05     44.77 o 
   8   8   6       34.31       28.66     21.91 o 
   9   8   6      601.77      604.62     43.79 o 
  10   8   6        4.20       10.81     13.03 o 
  11   8   6      205.75      157.28     77.62 o 
  12   8   6      444.25      404.55     97.52 o 
  13   8   6      470.10      469.19     56.76 o 
 -12   9   6        9.36       16.28     13.46 o 
 -11   9   6      759.90      736.84     90.92 o 
 -10   9   6      689.82      739.90     70.24 o 
  -9   9   6      717.54      780.90     68.47 o 
  -8   9   6      707.65      755.02     78.69 o 
  -7   9   6      932.56     1018.62     80.93 o 
  -6   9   6      699.13      675.82     59.19 o 
  -5   9   6      514.47      516.62     63.34 o 
  -4   9   6        8.35       21.03     16.41 o 
  -3   9   6     1209.17     1199.81     97.88 o 
  -2   9   6      349.26      343.73     42.55 o 
  -1   9   6        2.88        6.90     21.72 o 
   0   9   6      230.45      221.02     59.51 o 
   1   9   6      189.22      125.31     80.00 o 
   2   9   6       92.35       74.47     42.92 o 
   3   9   6      225.25      269.46     45.20 o 
   4   9   6       72.96       81.68     67.18 o 
   5   9   6      874.43      941.58     65.37 o 
   6   9   6     1454.25     1564.79    113.00 o 
   7   9   6      131.90      116.41     70.41 o 
   8   9   6      349.32      362.29     69.54 o 
   9   9   6      366.29      422.46     53.27 o 
  10   9   6      317.95      370.56     64.76 o 
  11   9   6       84.85       83.07     74.25 o 
  -9  10   6      135.26       98.03     85.35 o 
  -8  10   6       70.27       54.58     37.55 o 
  -7  10   6       60.57       45.93     40.20 o 
  -6  10   6      176.14      119.76     82.17 o 
  -5  10   6      710.04      742.19     64.53 o 
  -4  10   6      164.11      112.07     64.84 o 
  -3  10   6      328.07      336.62     60.95 o 
  -2  10   6      982.58      982.40     89.20 o 
  -1  10   6      143.11      132.75     89.14 o 
   0  10   6      627.59      631.98     65.17 o 
   1  10   6      210.36      184.07    123.49 o 
   2  10   6      692.72      766.16     77.33 o 
   3  10   6      598.53      656.58     64.02 o 
   4  10   6       16.83       22.08     20.65 o 
   5  10   6      370.44      332.12     87.95 o 
   6  10   6       30.14       22.57     22.06 o 
   7  10   6       24.31       17.21     18.03 o 
   8  10   6       52.71       41.96     37.52 o 
  -4  11   6      264.57      215.38    124.51 o 
  -3  11   6       32.83        6.77     30.70 o 
  -2  11   6       47.19       30.03     27.73 o 
  -1  11   6      356.89      366.78     58.26 o 
   0  11   6       92.30       69.72     53.96 o 
   1  11   6        0.89        2.57     21.80 o 
   2  11   6        2.25        5.89     23.63 o 
   3  11   6      106.93       73.22     50.23 o 
 -18   1   7        5.53        7.42     26.36 o 
 -17   1   7       13.06        7.97     18.73 o 
 -16   1   7       65.33       50.08     32.43 o 
 -15   1   7        5.84        2.87     16.08 o 
 -14   1   7      259.48      250.29     26.49 o 
 -13   1   7      270.15      271.36     34.55 o 
 -12   1   7      446.90      415.08     28.89 o 
 -11   1   7      378.49      344.47     27.87 o 
 -10   1   7      304.68      289.26     21.73 o 
  -9   1   7       15.68       16.33     10.96 o 
  -8   1   7        7.21        6.79      9.48 o 
  -7   1   7      138.98      129.64     37.65 o 
  -6   1   7        1.83        3.35      9.23 o 
  -5   1   7      716.00      705.66     26.35 o 
  -4   1   7     3387.27     3461.86    110.49 o 
  -3   1   7      227.34      225.93     17.97 o 
  -2   1   7      538.24      519.79     34.73 o 
  -1   1   7     1530.99     1495.36     53.70 o 
   0   1   7       45.26       33.26     16.56 o 
   1   1   7       27.11       24.75     11.69 o 
   2   1   7       43.86       41.54     12.06 o 
   3   1   7      615.83      595.79     28.53 o 
   4   1   7      406.26      374.05     26.53 o 
   5   1   7       22.27       18.42     12.17 o 
   6   1   7      125.62       98.44     25.53 o 
   7   1   7      334.95      238.12     22.39 o 
   8   1   7        1.71        4.36     11.78 o 
   9   1   7      119.89       73.76     27.34 o 
  10   1   7      163.01      138.75     26.48 o 
  11   1   7       21.22       10.90     14.84 o 
  12   1   7        0.64        8.14     10.67 o 
  13   1   7       86.97       65.61     42.29 o 
  14   1   7       33.39       24.78     26.88 o 
  15   1   7       40.33       28.19     32.61 o 
  16   1   7       23.99       22.30     38.40 o 
  17   1   7       75.82       55.22     56.77 o 
 -18   2   7      141.89      108.39    107.78 o 
 -17   2   7       17.88       14.83     18.98 o 
 -16   2   7       32.42       25.73     28.44 o 
 -15   2   7      685.59      622.25     45.54 o 
 -14   2   7       56.33       41.73     24.39 o 
 -13   2   7      152.98      120.67     43.29 o 
 -12   2   7        9.63        5.66     11.22 o 
 -11   2   7       23.38       21.95     14.38 o 
 -10   2   7       47.98       44.37     21.56 o 
  -9   2   7      819.18      814.21     36.01 o 
  -8   2   7      112.63      102.43     44.13 o 
  -7   2   7      334.71      341.09     26.24 o 
  -6   2   7      134.06      134.74     22.10 o 
  -5   2   7      313.81      309.38     23.70 o 
  -4   2   7      216.48      209.86     18.97 o 
  -3   2   7        1.84        3.62      9.19 o 
  -2   2   7       22.41       19.71     11.11 o 
  -1   2   7      631.40      608.69     23.79 o 
   0   2   7      273.59      279.55     23.61 o 
   1   2   7       11.66       14.06     12.67 o 
   2   2   7       17.18       15.79     12.52 o 
   3   2   7      106.03      111.46     17.58 o 
   4   2   7       30.54       24.46     16.99 o 
   5   2   7      125.50      131.98     20.45 o 
   6   2   7       65.81       82.70     25.45 o 
   7   2   7      198.94      193.00     33.52 o 
   8   2   7      760.98      713.23     37.21 o 
   9   2   7      253.21      243.60     32.83 o 
  10   2   7      227.09      227.13     51.70 o 
  11   2   7      321.42      345.14     40.53 o 
  12   2   7        9.39        8.78     16.07 o 
  13   2   7       11.35       13.13     13.31 o 
  14   2   7        6.89       -0.51     15.31 o 
  15   2   7        9.21        6.01     17.19 o 
  16   2   7       24.33       12.72     32.51 o 
  17   2   7        8.23       11.81     27.07 o 
 -18   3   7       57.54       27.76     34.16 o 
 -17   3   7      350.31      302.83     44.10 o 
 -16   3   7      145.94      102.14     90.85 o 
 -15   3   7      197.73      137.29     43.29 o 
 -14   3   7        3.04        7.37     12.29 o 
 -13   3   7      379.28      367.58     30.69 o 
 -12   3   7        4.10        7.56     14.75 o 
 -11   3   7      351.24      301.91     31.49 o 
 -10   3   7        1.48       10.31     12.56 o 
  -9   3   7       36.92       44.55     24.44 o 
  -8   3   7       28.35       16.01     17.99 o 
  -7   3   7       74.49       59.62     28.22 o 
  -6   3   7       52.67       34.10     21.76 o 
  -5   3   7      673.62      636.61     33.61 o 
  -4   3   7       11.54        5.89     11.56 o 
  -3   3   7      481.42      453.43     21.26 o 
  -2   3   7      307.77      299.32     20.71 o 
  -1   3   7      113.57      116.43     34.24 o 
   0   3   7        9.79        6.26      8.23 o 
   1   3   7      122.00       95.08     26.81 o 
   2   3   7       17.91       17.82     11.27 o 
   3   3   7      357.94      377.14     32.20 o 
   4   3   7        6.06       10.78     16.95 o 
   5   3   7      104.71       81.30     29.40 o 
   6   3   7       23.43       18.87     15.81 o 
   7   3   7       42.53       18.48     13.67 o 
   8   3   7        7.11       12.37     14.41 o 
   9   3   7       14.16       12.96     16.98 o 
  10   3   7      818.90      836.82     67.78 o 
  11   3   7      134.49      118.36     52.66 o 
  12   3   7       11.83       10.64     14.44 o 
  13   3   7       11.70        7.94     18.77 o 
  14   3   7        0.62        0.83     11.29 o 
  15   3   7        4.54        1.85     15.81 o 
  16   3   7        7.68       12.69     13.11 o 
 -17   4   7       20.13       18.51     19.48 o 
 -16   4   7      294.76      245.91     37.28 o 
 -15   4   7       59.51       30.75     26.41 o 
 -14   4   7        2.17        5.38     15.49 o 
 -13   4   7       16.41       13.82     12.21 o 
 -12   4   7      227.98      248.99     33.46 o 
 -11   4   7       28.98       20.56     16.01 o 
 -10   4   7      118.55      106.88     31.55 o 
  -9   4   7      131.39      148.91     60.46 o 
  -8   4   7      278.84      287.72     31.95 o 
  -7   4   7       83.21       79.33     34.86 o 
  -6   4   7     1035.46     1054.26     48.97 o 
  -5   4   7       53.77       45.70     24.49 o 
  -4   4   7       15.93       17.34     12.86 o 
  -3   4   7       15.96       19.14     15.63 o 
  -2   4   7      374.60      354.78     37.21 o 
  -1   4   7       58.97       61.14     37.73 o 
   0   4   7     1059.04     1047.25     75.11 o 
   1   4   7      256.89      219.90     30.74 o 
   2   4   7      285.02      315.07     27.85 o 
   3   4   7      161.08      157.53     50.75 o 
   4   4   7       20.38       13.83     13.51 o 
   5   4   7      533.20      519.46     41.89 o 
   6   4   7        1.11        6.69     15.43 o 
   7   4   7        0.82        5.49     11.54 o 
   8   4   7      354.77      326.80     29.90 o 
   9   4   7       26.92       25.57     21.67 o 
  10   4   7      172.96      144.93     47.51 o 
  11   4   7        5.10        9.26     12.85 o 
  12   4   7       43.16       47.58     27.05 o 
  13   4   7      150.92      109.54     73.13 o 
  14   4   7       19.27       10.18     20.18 o 
  15   4   7       25.48       12.08     18.58 o 
  16   4   7       24.43       11.95     17.43 o 
 -16   5   7       89.12       54.13     27.44 o 
 -15   5   7      110.79       85.18     56.25 o 
 -14   5   7       81.69       53.29     31.95 o 
 -13   5   7        1.06        4.71     17.87 o 
 -12   5   7       93.54       73.22     35.51 o 
 -11   5   7       21.19       17.11     16.34 o 
 -10   5   7       14.12       17.83     15.28 o 
  -9   5   7      176.69      159.41     39.86 o 
  -8   5   7        1.91       -1.68     18.93 o 
  -7   5   7      693.16      735.65     43.51 o 
  -6   5   7       77.52       48.68     27.47 o 
  -5   5   7      179.99      176.06     60.71 o 
  -4   5   7        6.82       12.35     12.07 o 
  -3   5   7      629.24      589.17     37.86 o 
  -2   5   7       30.64       20.56     18.34 o 
  -1   5   7       27.90       12.02     17.26 o 
   0   5   7      103.40      101.06     54.56 o 
   1   5   7      416.53      362.50     38.15 o 
   2   5   7       79.35       50.41     33.58 o 
   3   5   7      161.54      159.70     43.24 o 
   4   5   7       23.77       22.74     14.37 o 
   5   5   7       80.59       57.90     33.15 o 
   6   5   7       15.58       16.28     18.81 o 
   7   5   7       35.33       16.93     10.98 o 
   8   5   7       88.19       70.73     38.12 o 
   9   5   7        7.78        5.91     14.28 o 
  10   5   7       38.24       34.74     22.19 o 
  11   5   7       18.94       18.15     16.52 o 
  12   5   7       69.51       46.53     25.51 o 
  13   5   7       49.82       32.38     26.20 o 
  14   5   7       28.07       11.71     20.74 o 
  15   5   7       23.17       15.26     23.75 o 
 -15   6   7      157.48       98.22     75.79 o 
 -14   6   7       39.19       29.85     26.67 o 
 -13   6   7      285.56      235.36     30.71 o 
 -12   6   7      173.82      174.61     32.92 o 
 -11   6   7      120.21      105.89     38.36 o 
 -10   6   7      181.33      156.00     34.69 o 
  -9   6   7      190.06      177.73     55.57 o 
  -8   6   7      349.57      341.96     53.60 o 
  -7   6   7       18.61       18.08     19.46 o 
  -6   6   7      409.58      338.17     37.40 o 
  -5   6   7        1.32       12.18     21.04 o 
  -4   6   7      740.82      655.31     58.36 o 
  -3   6   7        3.33        7.65     21.49 o 
  -2   6   7       33.38       25.04     26.66 o 
  -1   6   7       56.94       59.95     33.27 o 
   0   6   7       12.90       15.46     15.51 o 
   1   6   7       60.08       57.30     31.46 o 
   2   6   7      718.83      675.91     47.46 o 
   3   6   7      380.50      365.04     60.62 o 
   4   6   7      427.34      440.89     48.20 o 
   5   6   7       40.76       22.09     22.05 o 
   6   6   7       77.42       80.17     41.88 o 
   7   6   7       27.69       25.76     16.74 o 
   8   6   7       44.86       40.67     28.52 o 
   9   6   7       32.67       30.73     20.23 o 
  10   6   7       10.89       14.16     17.81 o 
  11   6   7      171.09      124.30     72.19 o 
  12   6   7        0.45        5.55     14.36 o 
  13   6   7       11.90        9.93     20.74 o 
 -13   7   7      178.50      169.32     69.73 o 
 -12   7   7       13.77        5.65     16.69 o 
 -11   7   7       26.80       18.36     18.47 o 
 -10   7   7       32.49       30.88     23.31 o 
  -9   7   7      198.25      147.36     91.55 o 
  -8   7   7      188.66      208.70     45.47 o 
  -7   7   7        4.44        9.72     15.55 o 
  -6   7   7       57.47       35.87     30.77 o 
  -5   7   7       51.17       51.81     37.53 o 
  -4   7   7      264.19      244.31     39.70 o 
  -3   7   7      221.40      210.90     60.56 o 
  -2   7   7       19.08       19.42     19.73 o 
  -1   7   7      657.56      586.05     49.03 o 
   0   7   7        3.36       -8.46     29.02 o 
   1   7   7      101.18      100.82     57.81 o 
   2   7   7       34.44       28.78     30.35 o 
   3   7   7       19.26       11.03     20.81 o 
   4   7   7        3.89       13.30     18.04 o 
   5   7   7      143.48      118.78     66.22 o 
   6   7   7        6.34        9.39     24.58 o 
   7   7   7        9.11       -0.26     22.83 o 
   8   7   7       44.57       42.39     32.58 o 
   9   7   7      189.67      143.08     65.88 o 
  10   7   7      264.46      256.95     45.57 o 
  11   7   7      117.78       90.85     58.37 o 
  12   7   7      167.68      103.34     63.19 o 
 -11   8   7      463.58      466.57     52.05 o 
 -10   8   7      277.08      326.64     56.12 o 
  -9   8   7       75.51       40.52     32.97 o 
  -8   8   7       39.17       42.59     33.97 o 
  -7   8   7        5.18       -1.88     23.53 o 
  -6   8   7      538.85      464.94     48.11 o 
  -5   8   7        0.39        8.59     14.25 o 
  -4   8   7      100.49       75.23     41.85 o 
  -3   8   7        0.79        4.76     19.63 o 
  -2   8   7       28.49       19.33     19.02 o 
  -1   8   7       12.09       -1.64     24.76 o 
   0   8   7        3.25        6.04     20.60 o 
   1   8   7      115.60      113.23     45.05 o 
   2   8   7       12.32       17.24     25.70 o 
   3   8   7      266.99      249.80     72.00 o 
   4   8   7       11.18       18.07     25.39 o 
   5   8   7      794.21      808.86     81.98 o 
   6   8   7       15.89       26.73     28.53 o 
   7   8   7       29.42       27.26     26.81 o 
   8   8   7        6.41        7.13     19.03 o 
   9   8   7       69.41       51.80     41.47 o 
  10   8   7      288.93      272.85     48.22 o 
  -9   9   7       11.35        4.34     25.23 o 
  -8   9   7      289.21      248.07     41.30 o 
  -7   9   7      176.22      149.71     49.87 o 
  -6   9   7      145.60      114.62     61.15 o 
  -5   9   7       15.09       14.31     21.89 o 
  -4   9   7       26.98       25.73     25.00 o 
  -3   9   7      427.79      441.21     88.34 o 
  -2   9   7      118.61      116.84     57.20 o 
  -1   9   7      151.39      133.44     78.80 o 
   0   9   7       45.05       35.03     24.99 o 
   1   9   7       33.17       27.89     29.79 o 
   2   9   7      357.66      330.93     92.29 o 
   3   9   7       30.08       23.67     24.12 o 
   4   9   7       22.20       17.39     20.53 o 
   5   9   7       56.49       25.35     29.90 o 
   6   9   7       57.86       46.10     43.77 o 
   7   9   7        1.28        3.38     18.94 o 
  -3  10   7       56.93       39.26     32.01 o 
  -2  10   7       34.50       27.01     24.40 o 
  -1  10   7       18.37       21.27     18.96 o 
   0  10   7       81.39       54.10     53.36 o 
   1  10   7      240.87      190.94     61.33 o 
   2  10   7        2.73        3.71     25.95 o 
 -16   0   8      693.70      680.62     63.97 o 
 -15   0   8      245.45      225.33     46.86 o 
 -14   0   8     2340.57     2097.44    122.86 o 
 -13   0   8      300.61      303.12     61.81 o 
 -12   0   8      390.55      368.10     43.51 o 
 -11   0   8      496.75      491.26     44.17 o 
 -10   0   8       15.05       10.97     16.62 o 
  -9   0   8      269.67      280.76     46.15 o 
  -8   0   8      747.70      715.81     63.30 o 
  -7   0   8        5.69        4.72     11.50 o 
  -6   0   8     1820.62     1897.57     98.51 o 
  -5   0   8      434.68      425.29     48.37 o 
  -4   0   8       75.04       65.94     28.84 o 
  -3   0   8     6387.58     6523.53     94.75 o 
  -2   0   8     1206.50     1222.00     60.55 o 
  -1   0   8     1401.23     1428.46     69.05 o 
   0   0   8     1105.38     1117.29     54.10 o 
   1   0   8       72.39       78.13     58.38 o 
   2   0   8     2894.96     2979.48    187.35 o 
   3   0   8      787.00      841.74     56.28 o 
   4   0   8     1940.42     1879.87    149.61 o 
   5   0   8       13.26        8.22     17.34 o 
   6   0   8      376.92      365.72     66.79 o 
   7   0   8      542.39      646.98    136.28 o 
   8   0   8        1.63       -8.65     35.91 o 
   9   0   8      673.10      737.25    132.04 o 
  10   0   8      400.02      415.96     57.81 o 
  11   0   8      129.47      137.32    141.69 o 
  12   0   8      387.30      325.48     57.26 o 
  13   0   8      659.61      799.75    129.92 o 
  14   0   8      592.89      779.63    131.34 o 
 -16   1   8       24.21       12.64     17.46 o 
 -15   1   8      545.77      530.39     59.01 o 
 -14   1   8      299.96      262.84     38.38 o 
 -13   1   8      614.02      595.42     52.84 o 
 -12   1   8     1113.31     1050.66     67.05 o 
 -11   1   8      677.46      672.93     54.67 o 
 -10   1   8     2181.43     2186.57    144.00 o 
  -9   1   8     1813.21     1809.95     92.76 o 
  -8   1   8     1176.62     1209.50     56.21 o 
  -7   1   8      531.76      538.71     28.38 o 
  -6   1   8     2822.24     2752.29    100.83 o 
  -5   1   8     1488.30     1440.34     62.12 o 
  -4   1   8      119.68      118.88     26.00 o 
  -3   1   8      726.26      725.67     31.01 o 
  -2   1   8        3.24        7.69     10.02 o 
  -1   1   8       17.25       14.51     12.49 o 
   0   1   8      119.78      124.92     23.29 o 
   1   1   8       56.96       49.72     28.05 o 
   2   1   8     1003.36      986.39     45.69 o 
   3   1   8      546.01      527.70     37.69 o 
   4   1   8      330.83      314.02     42.47 o 
   5   1   8     2783.10     2847.31    119.97 o 
   6   1   8      500.45      535.91     39.98 o 
   7   1   8      717.00      711.77     48.55 o 
   8   1   8     1420.49     1430.84     82.15 o 
   9   1   8     1120.54     1152.55     95.57 o 
  10   1   8      613.95      677.51     57.93 o 
  11   1   8      503.52      539.06     56.98 o 
  12   1   8       13.57        7.89     19.28 o 
  13   1   8      100.97       66.02     49.96 o 
  14   1   8        4.95       13.34     22.90 o 
 -15   2   8     1999.07     1775.07    144.64 o 
 -14   2   8      225.17      230.31     30.14 o 
 -13   2   8      211.38      217.34     35.17 o 
 -12   2   8      476.62      446.68     30.92 o 
 -11   2   8     1181.52     1111.90     59.32 o 
 -10   2   8       77.42       85.89     39.55 o 
  -9   2   8       20.01       21.77     16.86 o 
  -8   2   8       13.80       21.18     16.15 o 
  -7   2   8      189.08      198.12     30.37 o 
  -6   2   8       12.92       14.07     15.60 o 
  -5   2   8     1770.43     1683.44     67.68 o 
  -4   2   8     3608.57     3635.60    137.09 o 
  -3   2   8      662.07      663.41     37.19 o 
  -2   2   8     1622.03     1630.95     67.54 o 
  -1   2   8      730.40      745.03     34.31 o 
   0   2   8     3953.63     4157.68    146.83 o 
   1   2   8      547.48      593.11     39.92 o 
   2   2   8      674.13      727.42     41.27 o 
   3   2   8      765.09      743.33     40.37 o 
   4   2   8       14.38       20.55     13.09 o 
   5   2   8      497.16      443.47     36.78 o 
   6   2   8       12.60       15.48     16.94 o 
   7   2   8        3.41       -2.15     18.38 o 
   8   2   8      112.09       93.21     37.62 o 
   9   2   8      120.84      113.08     33.49 o 
  10   2   8      304.89      277.63     30.72 o 
  11   2   8     1680.48     1664.28    130.12 o 
  12   2   8      524.16      612.75     69.89 o 
  13   2   8      190.73      245.08     58.38 o 
  14   2   8      297.62      297.65     61.64 o 
 -15   3   8      291.14      272.62     32.23 o 
 -14   3   8       70.13       53.00     37.67 o 
 -13   3   8      640.27      639.83     46.12 o 
 -12   3   8      234.01      213.62     38.42 o 
 -11   3   8     2318.81     2334.58    109.26 o 
 -10   3   8      613.57      590.55     39.78 o 
  -9   3   8     1385.11     1436.96     88.43 o 
  -8   3   8     2289.34     2307.54    113.17 o 
  -7   3   8     1908.06     1923.66     98.37 o 
  -6   3   8      282.54      304.06     36.97 o 
  -5   3   8      513.80      488.15     29.20 o 
  -4   3   8     2288.93     2351.94     89.56 o 
  -3   3   8       10.03       17.99     14.34 o 
  -2   3   8       12.27       11.21     15.84 o 
  -1   3   8       19.76       15.87     16.32 o 
   0   3   8      113.01      111.57     55.43 o 
   1   3   8      275.22      302.53     51.79 o 
   2   3   8        8.86        8.93     15.35 o 
   3   3   8      743.94      835.03     52.81 o 
   4   3   8     1709.03     1732.10     81.93 o 
   5   3   8      558.12      579.28     43.57 o 
   6   3   8     1384.52     1453.76     87.86 o 
   7   3   8     1019.48     1081.78     73.02 o 
   8   3   8      978.79     1008.11     74.67 o 
   9   3   8      157.76      158.23     46.95 o 
  10   3   8      579.47      660.10     52.83 o 
  11   3   8      385.09      437.22     39.45 o 
  12   3   8      371.12      366.43     56.54 o 
  13   3   8       10.04       21.18     19.64 o 
 -14   4   8     1874.86     1813.62     81.75 o 
 -13   4   8     1326.90     1265.33     97.88 o 
 -12   4   8      585.39      545.82     50.19 o 
 -11   4   8       65.45       39.95     32.11 o 
 -10   4   8       23.36       16.09     19.33 o 
  -9   4   8       25.02       17.85     15.31 o 
  -8   4   8      358.95      350.10     36.03 o 
  -7   4   8      332.41      312.20     26.92 o 
  -6   4   8      758.88      768.05     57.67 o 
  -5   4   8      156.32      136.78     77.06 o 
  -4   4   8       59.70       55.50     32.95 o 
  -3   4   8     1215.65     1222.81     81.04 o 
  -2   4   8     2804.87     3135.73    180.78 o 
  -1   4   8      929.32     1032.54     75.28 o 
   0   4   8      757.55      801.80     64.72 o 
   1   4   8     1290.90     1318.11     72.57 o 
   2   4   8     1533.06     1577.18     99.78 o 
   3   4   8      998.33     1012.01     71.64 o 
   4   4   8       32.63       47.47     25.16 o 
   5   4   8      114.74      119.37     50.06 o 
   6   4   8       18.99       13.57     16.36 o 
   7   4   8       68.61       61.49     34.75 o 
   8   4   8      414.03      405.22     53.47 o 
   9   4   8       90.15       67.68     24.58 o 
  10   4   8        5.42        8.68     17.70 o 
  11   4   8      357.47      396.13     42.27 o 
  12   4   8      121.69       77.07     61.12 o 
  13   4   8      950.62      947.97     83.71 o 
 -13   5   8      776.36      780.26     47.14 o 
 -12   5   8      506.17      401.39     38.30 o 
 -11   5   8     1532.37     1492.50     96.38 o 
 -10   5   8     1116.49     1111.74     85.18 o 
  -9   5   8     1606.07     1554.69    119.25 o 
  -8   5   8      628.54      621.21     46.55 o 
  -7   5   8      578.53      584.59     47.37 o 
  -6   5   8     1280.16     1265.97     94.02 o 
  -5   5   8      231.92      251.38     46.61 o 
  -4   5   8       20.80       25.07     24.53 o 
  -3   5   8      606.65      555.28     48.26 o 
  -2   5   8       42.87       32.94     23.71 o 
  -1   5   8      241.98      206.46     39.21 o 
   0   5   8        5.40        8.03     17.40 o 
   1   5   8       85.22       93.23     53.95 o 
   2   5   8      543.29      556.48     63.91 o 
   3   5   8     2016.46     2005.75    135.02 o 
   4   5   8      437.53      456.84     42.77 o 
   5   5   8      381.03      431.02     42.34 o 
   6   5   8     1287.08     1434.66    100.28 o 
   7   5   8      146.79      133.55     54.91 o 
   8   5   8      669.56      711.05     72.44 o 
   9   5   8      505.83      572.62     49.26 o 
  10   5   8      387.30      380.03     42.86 o 
  11   5   8      112.04      128.54     47.49 o 
  12   5   8       47.37       28.60     23.42 o 
 -12   6   8      843.86      859.14     78.57 o 
 -11   6   8       20.84       21.98     23.08 o 
 -10   6   8      321.60      295.27     43.56 o 
  -9   6   8        9.45        6.51     23.35 o 
  -8   6   8        0.37        1.81     25.82 o 
  -7   6   8      197.90      190.46     83.84 o 
  -6   6   8      126.20      115.28     64.81 o 
  -5   6   8      857.08      871.02     61.39 o 
  -4   6   8      623.85      679.45     58.68 o 
  -3   6   8      847.94      810.50     61.35 o 
  -2   6   8      284.57      301.18     54.97 o 
  -1   6   8     1015.92     1069.04     74.66 o 
   0   6   8      991.76     1070.63     76.31 o 
   1   6   8      856.88      810.57     61.60 o 
   2   6   8      608.31      642.47     58.10 o 
   3   6   8      113.88      111.76     73.41 o 
   4   6   8      593.10      653.13     52.50 o 
   5   6   8      238.60      241.63     61.84 o 
   6   6   8      109.07       90.65     56.63 o 
   7   6   8       70.69       68.14     35.21 o 
   8   6   8       68.75       59.21     46.86 o 
   9   6   8      159.66      111.93     84.74 o 
  10   6   8       68.39       42.60     39.51 o 
 -10   7   8      511.92      571.35     58.26 o 
  -9   7   8      379.27      424.00     45.01 o 
  -8   7   8     1549.89     1625.63    141.17 o 
  -7   7   8      399.83      427.40     62.76 o 
  -6   7   8      258.41      208.28     62.10 o 
  -5   7   8     1077.07     1044.94     77.14 o 
  -4   7   8       60.34       50.07     37.55 o 
  -3   7   8      976.95      973.97     90.24 o 
  -2   7   8       26.20       14.90     20.49 o 
  -1   7   8       36.51       37.34     26.67 o 
   0   7   8      220.75      164.17     78.77 o 
   1   7   8      384.46      335.25     50.80 o 
   2   7   8        8.52       12.84     20.87 o 
   3   7   8      312.23      331.13     59.61 o 
   4   7   8       99.45      102.81     72.08 o 
   5   7   8      637.98      663.26     62.66 o 
   6   7   8      426.46      452.92     75.89 o 
   7   7   8      406.14      436.34     57.11 o 
   8   7   8      603.43      664.70     52.17 o 
  -7   8   8       28.80       18.46     20.95 o 
  -6   8   8       94.60       60.23     31.70 o 
  -5   8   8      909.34      947.20     65.43 o 
  -4   8   8       65.34       34.52     25.99 o 
  -3   8   8      407.86      384.11     53.71 o 
  -2   8   8      500.26      523.28     93.27 o 
  -1   8   8      616.95      675.72     83.29 o 
   0   8   8      511.66      508.08     64.89 o 
   1   8   8      824.29      854.97     89.88 o 
   2   8   8       99.80       98.52     71.88 o 
   3   8   8      301.37      305.66     52.79 o 
   4   8   8       51.14       36.20     39.46 o 
   5   8   8      106.94       59.60     51.86 o 
 -12   1   9       76.22       50.21     42.70 o 
 -11   1   9      441.84      409.88     63.15 o 
 -10   1   9      138.09       86.97     53.49 o 
  -9   1   9        0.68        1.92     15.08 o 
  -8   1   9      203.17      201.75     33.20 o 
  -7   1   9        0.43        2.59     14.93 o 
  -6   1   9       40.23       22.31     19.69 o 
  -5   1   9        0.18        8.30     11.27 o 
  -4   1   9      100.75       81.12     38.68 o 
  -3   1   9      296.05      317.30     29.62 o 
  -2   1   9      180.65      175.64     35.54 o 
  -1   1   9       12.90        1.22     14.90 o 
   0   1   9       57.84       43.15     27.71 o 
   1   1   9        0.05       -0.15     16.08 o 
   2   1   9      194.96      204.54     61.25 o 
   3   1   9      135.08       87.12     75.82 o 
   4   1   9       58.01       53.17     37.50 o 
   5   1   9        0.01        7.60     19.30 o 
   6   1   9      103.85       93.28     50.11 o 
   7   1   9        2.43        8.95     16.25 o 
   8   1   9       34.56       30.86     24.03 o 
   9   1   9        7.55       11.17     19.07 o 
  10   1   9       67.85       26.44     27.83 o 
  11   1   9       62.64       50.10     43.18 o 
 -12   2   9       45.50       31.96     30.85 o 
 -11   2   9       32.50       21.58     23.20 o 
 -10   2   9       28.14       16.68     23.17 o 
  -9   2   9      152.48      115.84     41.64 o 
  -8   2   9      205.06      171.38     56.25 o 
  -7   2   9       20.26       17.46     19.58 o 
  -6   2   9       19.53       21.93     13.58 o 
  -5   2   9      255.58      235.33     35.00 o 
  -4   2   9       12.85       15.75     19.35 o 
  -3   2   9        7.49        7.75     16.62 o 
  -2   2   9       11.80        5.40     20.37 o 
  -1   2   9      256.07      220.09     45.63 o 
   0   2   9       11.17        5.03     17.12 o 
   1   2   9      114.71       85.62     64.19 o 
   2   2   9       27.35       24.07     18.38 o 
   3   2   9       31.03       31.24     22.94 o 
   4   2   9        1.94        1.41     10.55 o 
   5   2   9       42.79       28.26     21.04 o 
   6   2   9        1.24        2.48     12.57 o 
   7   2   9       16.21       10.31     17.37 o 
   8   2   9      211.11      160.04     56.12 o 
   9   2   9       43.12       21.60     20.71 o 
  10   2   9       48.05       30.26     27.04 o 
 -11   3   9      194.78      137.18    112.29 o 
 -10   3   9       93.91       80.23     55.05 o 
  -9   3   9      135.16       98.07     62.72 o 
  -8   3   9       12.62       18.28     23.34 o 
  -7   3   9       18.31       16.23     18.86 o 
  -6   3   9       11.83       14.06     19.96 o 
  -5   3   9       42.93       22.31     20.67 o 
  -4   3   9      285.17      225.84     36.99 o 
  -3   3   9      376.79      303.75     41.48 o 
  -2   3   9       10.21       13.79     18.70 o 
  -1   3   9       26.34       22.93     31.70 o 
   0   3   9       12.04       14.60     20.64 o 
   1   3   9        0.35        0.91     13.61 o 
   2   3   9       23.66       11.63     19.79 o 
   3   3   9       99.06       90.03     63.45 o 
   4   3   9      561.32      567.09     55.30 o 
   5   3   9      195.72      165.54     80.01 o 
   6   3   9        4.32        4.66     18.24 o 
   7   3   9       34.03       45.32     35.05 o 
   8   3   9       14.78       12.49     26.00 o 
   9   3   9      110.41      100.09     53.75 o 
  10   3   9        2.75        5.20     16.42 o 
 -10   4   9      153.63      106.54     76.26 o 
  -9   4   9      603.72      580.90     67.60 o 
  -8   4   9      272.32      258.36     43.42 o 
  -7   4   9        0.59        1.22     14.08 o 
  -6   4   9        1.03        7.98     18.12 o 
  -5   4   9        5.78        3.48     21.51 o 
  -4   4   9      108.43       85.42     44.41 o 
  -3   4   9        0.12       13.85     19.66 o 
  -2   4   9        2.05       12.71     16.52 o 
  -1   4   9      231.18      188.86     57.26 o 
   0   4   9        3.81        4.85     23.35 o 
   1   4   9       14.53       13.77     16.77 o 
   2   4   9      269.72      231.77     83.34 o 
   3   4   9        7.93       19.45     18.67 o 
   4   4   9       49.39       56.58     33.46 o 
   5   4   9      380.44      345.35     39.40 o 
   6   4   9        4.78        9.40     25.21 o 
   7   4   9        0.68        8.68     13.20 o 
   8   4   9       26.52       16.21     18.02 o 
  -9   5   9        1.05        1.24     19.37 o 
  -8   5   9       32.28       26.22     23.34 o 
  -7   5   9      479.79      447.41     49.75 o 
  -6   5   9       94.83       84.56     50.00 o 
  -5   5   9      374.17      354.13     52.20 o 
  -4   5   9       19.32       35.58     28.24 o 
  -3   5   9       20.47       17.82     18.96 o 
  -2   5   9      111.14       92.55     54.10 o 
  -1   5   9      130.37      102.63     47.51 o 
   0   5   9        1.67        4.87     19.54 o 
   1   5   9      258.94      128.48     89.66 o 
   2   5   9      309.24      296.00     61.27 o 
   3   5   9        0.97       -3.13     25.04 o 
   4   5   9       75.11       39.56     41.64 o 
   5   5   9        0.06        2.33     16.16 o 
   6   5   9      195.71      179.77     70.51 o 
   7   5   9       52.04       52.99     33.10 o 
  -6   6   9       12.39       11.14     20.41 o 
  -5   6   9       85.93       41.62     35.06 o 
  -4   6   9       18.17        4.70     31.85 o 
  -3   6   9        5.34       12.19     18.47 o 
  -2   6   9       15.38        7.20     20.45 o 
  -1   6   9       80.27       48.42     36.70 o 
   0   6   9        6.00       12.54     20.29 o 
   1   6   9       15.06        6.36     16.90 o 
   2   6   9        1.28        4.71     16.77 o 
   3   6   9       62.81       39.12     32.38 o 
   4   6   9      624.00      554.22     53.68 o 
  -7   0  10        3.78        6.20     12.66 o 
  -6   0  10      422.38      359.43    205.22 o 
  -5   0  10      351.60      344.92    193.93 o 
  -4   0  10      749.59      729.35    142.93 o 
  -3   0  10      744.32      720.48    163.89 o 
  -2   0  10      540.37      506.79    122.57 o 
  -1   0  10     1146.28     1142.40    211.26 o 
   0   0  10      804.16      814.82    165.30 o 
   1   0  10       12.18       20.76     64.71 o 
   2   0  10      855.16      840.02    192.52 o 
   3   0  10       45.58       44.62     44.17 o 
   4   0  10        8.94       11.29     28.02 o 
   5   0  10      281.63      317.17     63.77 o 
  -6   1  10      186.33      159.71     99.89 o 
  -5   1  10     1036.81     1043.79     74.55 o 
  -4   1  10       91.12       54.49     40.47 o 
  -3   1  10      243.67      159.66    140.56 o 
  -2   1  10        9.33       11.72     32.63 o 
  -1   1  10       20.47       16.61     36.85 o 
   0   1  10      104.81       91.01     74.68 o 
   1   1  10       64.19       38.79     36.04 o 
   2   1  10      300.43      359.17     57.90 o 
   3   1  10      109.53       78.95     63.25 o 
   4   1  10      299.28      340.75     64.49 o 
   5   1  10      643.12      647.21     74.65 o 
  -6   2  10       49.31       45.94     49.95 o 
  -5   2  10       54.71       50.42     39.94 o 
  -4   2  10      284.75      313.07     52.22 o 
  -3   2  10     1598.30     1679.19    108.11 o 
  -2   2  10      628.82      675.79     77.76 o 
  -1   2  10      512.38      529.90     56.00 o 
   0   2  10      541.91      596.43     65.19 o 
   1   2  10      471.71      519.15     61.55 o 
   2   2  10      167.97      140.47     93.30 o 
   3   2  10      383.44      404.71     72.63 o 
   4   2  10      267.32      309.17     75.68 o 
  -4   3  10      272.68      212.47     33.75 o 
  -3   3  10      417.09      417.66     38.39 o 
  -2   3  10        0.41       15.64     15.85 o 
  -1   3  10        5.95       11.80     17.19 o 
   0   3  10       17.46       10.99     16.88 o 
   1   3  10      128.29       84.76     69.19 o 
   2   3  10      264.00      245.95     47.55 o 
                                                 
